# Supplementary material for: Data of correlation analysis between the density of H3K4me3 in promoters of genes and gene expression: Data from RNA-seq and ChIP-seq analyses of the murine prefrontal cortex
Source: Data Brief. 2020 Oct 2;33:106365. doi: 10.1016/j.dib.2020.106365 (PMC7575808; doi:10.1016/j.dib.2020.106365)
Supplement: Supplementary file 1 [file mmc1.xlsx]

## Sheet: ST1a
Supplement Table 1a: Pearson correlation between log2FPKM (RNA-seq) and log2 normalized counts (ChIP-seq) of broad peaks in promoter regions (p-val < 0.05)
Gene name	H3K4me3 peak location	r	p-val	p-adj
Entpd7	chr19:43689672-43689672(+)	0.947212	3.18671e-05	0.937161
Bcl9	chr3:97297917-97297917(-)	0.943147	4.26626e-05	0.893858
Gnas	chr2:174284320-174284320(+)	0.936729	6.493e-05	0.953144
A530058N18Rik	chr2:114013619-114013619(-);chr2:114013602-114013602(+);chr2:114013563-114013563(+)	0.928889	0.000102606	0.893858
A530058N18Rik	chr2:114013619-114013619(-);chr2:114013602-114013602(+);chr2:114013563-114013563(+)	0.928889	0.000102606	0.895734
Arfrp1	chr2:181364928-181364928(+);chr2:181365404-181365404(-)	-0.907149	0.000290332	0.893858
Fbxw9	chr8:85060055-85060055(+);chr8:85060460-85060460(-)	0.904353	0.000325785	0.939159
Srsf2	chr11:116852440-116852440(+);chr11:116853094-116853094(-)	0.895507	0.000458986	0.972493
Hfe	chr13:23710854-23710854(-)	-0.893809	0.000488531	0.895734
Mtmr14	chr6:113237843-113237843(+)	0.888754	0.000584695	0.953144
Rpl10	chrX:74270812-74270812(+)	-0.886575	0.000630146	0.939159
Nr2c2	chr6:92091390-92091390(+)	-0.883897	0.000689488	0.893858
Atp1a2	chr1:172298064-172298064(-)	-0.883542	0.000697648	0.769573
H2afv	chr11:6444443-6444443(-)	0.879736	0.000789645	0.967215
Tmed2	chr5:124540695-124540695(+)	0.872918	0.000976116	0.893858
Zfp408	chr2:91649860-91649860(+);chr2:91649791-91649791(-)	0.869892	0.00106837	0.893858
Lrp11	chr10:7589800-7589800(+)	-0.866567	0.0011769	0.960871
Usp39	chr6:72345184-72345184(-)	-0.864335	0.00125412	0.893858
Gm11915	chr4:28813131-28813131(+);chr4:28815076-28815076(-)	-0.864155	0.00126049	0.930105
Cacng5	chr11:107915055-107915055(-)	0.863548	0.0012822	0.953144
Gm4285	chr14:75845093-75845093(+);chr14:75844964-75844964(-)	0.863167	0.00129595	0.895734
Prmt9	chr8:77549397-77549397(+)	-0.854526	0.00163765	0.893858
Serac1	chr17:6079741-6079741(-);chr17:6079786-6079786(+)	0.853787	0.00166961	0.930105
Ifnar2	chr16:91372783-91372783(+)	-0.853571	0.00167902	0.943256
Ccdc84	chr9:44418569-44418569(-)	-0.853568	0.00167917	0.893858
Zfyve26	chr12:79297351-79297351(+);chr12:79296304-79296304(-)	0.85321	0.00169488	0.972493
Gm21887	chrX:170009659-170009659(+)	0.851711	0.00176182	0.895734
Gm2464	chr3:13471655-13471655(+);chr3:13471829-13471829(-)	0.849715	0.00185391	0.953144
Tal1	chr4:115056426-115056426(+)	-0.848966	0.00188935	0.943256
Edn1	chr13:42301270-42301270(+)	-0.848904	0.00189231	0.893858
Cyb561d1	chr3:108201212-108201212(-)	-0.848123	0.00192981	0.972493
Ddi2	chr4:141723419-141723419(-)	-0.8477	0.00195035	0.943256
Wdfy3	chr5:102069921-102069921(-);chr5:102070218-102070218(+)	-0.847142	0.00197771	0.893858
Zfp512	chr5:31452431-31452431(+);chr5:31452331-31452331(-)	0.847097	0.00197991	0.72271
Nr1h2	chr7:44553951-44553951(-)	0.845504	0.00205953	0.893858
Mterf4	chr1:93305915-93305915(-);chr1:93305964-93305964(+)	-0.844461	0.00211291	0.953507
Ccdc155	chr7:45204892-45204892(-)	-0.844022	0.00213567	0.737347
Grik4	chr9:42944493-42944493(-)	0.843038	0.00218733	0.893858
Marcksl1	chr4:129513581-129513581(+)	0.842198	0.00223217	0.972493
Parp9	chr16:35938470-35938470(+);chr16:35939151-35939151(-)	-0.839862	0.0023603	0.893858
Bcl6b	chr11:70229798-70229798(-)	-0.838292	0.00244927	0.943256
4933406C10Rik	chr12:32953891-32953891(+);chr12:32953789-32953789(-)	0.837851	0.00247471	0.893858
Met	chr6:17463800-17463800(+)	0.837395	0.0025012	0.930105
Cntn2	chr1:132543256-132543256(-)	0.83727	0.00250853	0.893858
Trmt2a	chr16:18248732-18248732(-);chr16:18248679-18248679(+)	-0.836811	0.00253547	0.893858
Car8	chr4:8239041-8239041(-)	0.835658	0.00260408	0.893858
Smim12	chr4:127243784-127243784(+)	0.835495	0.00261383	0.893858
Xylb	chr9:119357381-119357381(+)	-0.835259	0.0026281	0.938625
Rhou	chr8:123653929-123653929(+)	-0.833988	0.00270577	0.737347
Sp8	chr12:118846329-118846329(+)	0.832711	0.00278542	0.930105
Mvp	chr7:127014621-127014621(-)	-0.831166	0.00288404	0.893858
Pm20d2	chr4:33189737-33189737(-)	-0.828219	0.00307914	0.893858
Syngr2	chr11:117809668-117809668(+);chr11:117809668-117809668(+)	0.828158	0.00308323	0.905217
Eps8l1	chr7:4460674-4460674(+)	0.8274	0.00313499	0.895734
Lpcat4	chr2:112239468-112239468(+)	0.827208	0.00314819	0.893858
Tox3	chr8:90348343-90348343(-)	0.825979	0.00323358	0.893858
Bzw1	chr1:58392898-58392898(+)	-0.825643	0.00325727	0.893858
Dlx2	chr2:71546754-71546754(-)	0.822148	0.00351063	0.953144
Aggf1	chr13:95375352-95375352(-)	-0.822014	0.00352057	0.972493
Dnajb11	chr16:22857845-22857845(+);chr16:22857569-22857569(-)	0.821443	0.00356335	0.908822
Pik3r5	chr11:68432121-68432121(+)	0.820661	0.0036226	0.893858
C2	chr17:34898469-34898469(+);chr17:34898265-34898265(-)	0.820217	0.00365654	0.943256
Pgbd1	chr13:21441058-21441058(-);chr13:21440471-21440471(+)	-0.818762	0.00376929	0.737347
Etfdh	chr3:79629500-79629500(-);chr3:79629079-79629079(+)	0.81781	0.00384439	0.972493
Gemin8	chrX:166170454-166170454(+)	-0.817791	0.00384586	0.967215
Vps33b	chr7:80269649-80269649(+)	0.816888	0.00391817	0.943256
1500002C15Rik	chr4:155734800-155734800(+);chr4:155734727-155734727(-)	-0.816561	0.00394458	0.895734
Tram2	chr1:21079229-21079229(-)	0.814709	0.0040965	0.909349
Ipo9	chr1:135430499-135430499(-)	0.81436	0.0041256	0.972493
Peg10	chr6:4747207-4747207(-);chr6:4747306-4747306(+)	0.812136	0.00431449	0.943256
Pet100	chr8:3621548-3621548(+)	0.811726	0.00435003	0.893858
Bcl2l13	chr6:120836212-120836212(+)	0.810853	0.00442626	0.972493
Slc7a6os	chr8:106210935-106210935(-);chr8:106210936-106210936(+)	0.81012	0.00449105	0.893858
Ric8b	chr10:84917616-84917616(+)	0.809449	0.00455093	0.737347
Gm3739	chr14:7315049-7315049(-)	-0.808307	0.00465415	0.953144
Serinc4	chr2:121456781-121456781(-)	0.802956	0.00516023	0.72271
Fahd2a	chr2:127444565-127444565(-)	-0.80291	0.00516476	0.967215
Meis1	chr11:19018985-19018985(-)	0.802756	0.00517982	0.943256
A230050P20Rik	chr9:20868642-20868642(+)	-0.801645	0.00528995	0.943256
Ccdc189	chr7:127588767-127588767(+);chr7:127588595-127588595(-)	0.801401	0.0053143	0.94681
Dhx16	chr17:35879819-35879819(+)	-0.79936	0.00552161	0.893858
Zdhhc5	chr2:84715180-84715180(-)	-0.798709	0.00558893	0.893858
Gle1	chr2:29935426-29935426(+)	-0.798285	0.00563309	0.943256
Alg3	chr16:20611593-20611593(+);chr16:20610768-20610768(-)	0.798035	0.00565919	0.972493
Tyms	chr5:30073617-30073617(-)	-0.796288	0.00584431	0.893858
Casp8	chr1:58795374-58795374(+)	-0.795281	0.0059529	0.936029
Aldh6a1	chr12:84450950-84450950(-);chr12:84451508-84451508(+)	-0.794401	0.00604906	0.72271
Shisa8	chr15:82212815-82212815(-)	0.794197	0.00607154	0.946044
BC025920	chr10:81606270-81606270(+)	0.793873	0.00610722	0.953144
Zbed3	chr13:95325237-95325237(+)	0.792712	0.00623659	0.893858
Rtkn2	chr10:67979570-67979570(+)	-0.792445	0.0062667	0.626764
2810006K23Rik	chr5:124328089-124328089(+)	-0.791665	0.00635491	0.943256
Rasgef1b	chr5:99729065-99729065(-)	0.79159	0.00636352	0.972493
Syn2	chr6:115134902-115134902(+);chr6:115134835-115134835(-)	-0.790191	0.00652425	0.905217
Sfswap	chr5:129501221-129501221(+);chr5:129501001-129501001(-)	-0.789895	0.00655855	0.959938
Parp3	chr9:106476949-106476949(-)	-0.789712	0.00657991	0.893858
Gng4	chr13:13784059-13784059(+)	0.789363	0.00662073	0.943256
Kmt2d	chr15:98871204-98871204(-)	-0.789175	0.00664268	0.909349
Gxylt2	chr6:100704734-100704734(+)	0.787778	0.00680819	0.943256
Otud7b	chr3:96104527-96104527(+)	-0.78646	0.00696693	0.972493
A330102I10Rik	chr13:29014399-29014399(+)	0.786017	0.00702088	0.967572
Wdr3	chr3:100162381-100162381(+);chr3:100162407-100162407(-)	0.785297	0.00710918	0.943256
Ggt5	chr10:75589340-75589340(+)	-0.78454	0.00720291	0.943256
Omg	chr11:79504084-79504084(-)	-0.784242	0.00724007	0.953507
Cops7a	chr6:124965538-124965538(-)	0.784194	0.00724603	0.930105
Pot1a	chr6:25809246-25809246(-)	-0.78417	0.00724895	0.893858
Aaed1	chr13:64312710-64312710(-)	-0.784132	0.00725373	0.893858
Tnrc18	chr5:142817662-142817662(-)	-0.782509	0.00745863	0.967215
Prpf40b	chr15:99295087-99295087(+)	-0.782497	0.0074601	0.967572
Arhgef4	chr1:34678188-34678188(+)	0.782427	0.00746904	0.972493
Nelfa	chr5:33936413-33936413(-)	-0.782385	0.00747442	0.893858
Gpat4	chr8:23208346-23208346(-);chr8:23208512-23208512(+)	-0.782355	0.00747821	0.930105
Ankrd17	chr5:90367204-90367204(+);chr5:90366577-90366577(-)	-0.78179	0.00755058	0.943256
Amer1	chrX:95444872-95444872(-)	0.780917	0.00766347	0.893858
5033417F24Rik	chr1:92910783-92910783(+);chr1:92910764-92910764(-)	0.780903	0.00766533	0.972493
Myh11	chr16:14291408-14291408(-)	-0.780616	0.00770262	0.943256
Rerg	chr6:137170497-137170497(-)	0.780032	0.00777907	0.937161
Syt6	chr3:103575231-103575231(+)	0.779288	0.00787713	0.893858
Stradb	chr1:58973522-58973522(+);chr1:58973430-58973430(-)	-0.778303	0.00800844	0.893858
Thap12	chr7:98703103-98703103(+);chr7:98702928-98702928(-)	-0.778153	0.00802853	0.940661
Gclc	chr9:77754535-77754535(+)	-0.777428	0.00812634	0.972493
Eln	chr5:134747323-134747323(-);chr5:134747042-134747042(+)	-0.775572	0.00838047	0.943256
Ggta1	chr2:35463231-35463231(-)	-0.774983	0.00846226	0.893858
Api5	chr2:94438136-94438136(-)	-0.774848	0.00848119	0.893858
Eif2ak3	chr6:70844515-70844515(+)	-0.774061	0.00859144	0.895734
Pih1d1	chr7:45154303-45154303(+);chr7:45154584-45154584(-)	-0.773532	0.0086662	0.908822
Tmem159	chr7:120102353-120102353(+);chr7:120103205-120103205(-)	0.773137	0.00872235	0.893858
Ap1g1	chr8:109778554-109778554(+)	-0.772615	0.00879695	0.893858
Trim56	chr5:137116209-137116209(-)	-0.772533	0.0088086	0.953507
2900052L18Rik	chr11:120231585-120231585(-)	-0.771971	0.00888951	0.953144
Plin3	chr17:56290511-56290511(-)	-0.771734	0.00892371	0.761557
Med26	chr8:72548270-72548270(-)	0.769644	0.00922978	0.943256
Sox1	chr8:12396403-12396403(+);chr8:12395295-12395295(+)	0.769284	0.00928318	0.967215
Pcsk2os1	chr2:143546156-143546156(+);chr2:143547837-143547837(-)	0.768036	0.00947027	0.943256
Gfpt1	chr6:87042846-87042846(+)	0.767385	0.00956888	0.893858
Rpusd4	chr9:35267865-35267865(+);chr9:35267805-35267805(-)	0.766053	0.00977279	0.893858
Alms1	chr6:85587531-85587531(+)	0.765888	0.00979825	0.937161
Ddx24	chr12:103425867-103425867(-)	0.765641	0.00983647	0.893858
Fam120aos	chr13:48968017-48968017(-);chr13:48968287-48968287(+)	0.765212	0.00990313	0.967572
Lars2	chr9:123366927-123366927(+)	-0.764905	0.00995116	0.943256
Agtpbp1	chr13:59585259-59585259(+);chr13:59585227-59585227(-)	-0.764241	0.0100552	0.893858
Calcrl	chr2:84425411-84425411(-)	-0.763809	0.0101234	0.893858
Setd7	chr3:51560879-51560879(-);chr3:51560035-51560035(+);chr3:51559652-51559652(-)	-0.762989	0.0102537	0.943256
Mical3	chr6:121130999-121130999(-)	0.762598	0.0103163	0.893858
Cdc42bpb	chr12:111377718-111377718(-)	-0.762337	0.0103582	0.737347
Slc25a22	chr7:141437892-141437892(-)	-0.762034	0.0104068	0.737347
Siah1b	chrX:164076493-164076493(-)	0.76198	0.0104156	0.953507
Rrnad1	chr3:87930717-87930717(-);chr3:87930314-87930314(+)	0.761441	0.0105027	0.945554
Nars	chr18:64516557-64516557(-)	0.761345	0.0105185	0.893858
Sh3kbp1	chrX:159627272-159627272(+)	-0.761318	0.0105227	0.825096
Prrc2b	chr2:32151082-32151082(+)	-0.76083	0.0106022	0.930569
Btbd10	chr7:113369392-113369392(-)	-0.760826	0.010603	0.893858
Mill2	chr7:18839966-18839966(+)	-0.760476	0.0106602	0.967215
Gatad2a	chr8:69996384-69996384(-)	-0.760425	0.0106686	0.953144
Alox12b	chr11:69156989-69156989(+)	0.7601	0.0107221	0.893858
Taf4b	chr18:14783245-14783245(+)	0.759804	0.0107709	0.967572
Klf6	chr13:5861489-5861489(+)	0.759796	0.0107722	0.893858
BC004004	chr17:29268788-29268788(+)	0.759708	0.0107867	0.737347
Rcl1	chr19:29101375-29101375(+)	-0.758517	0.010985	0.908793
Tap1	chr17:34187553-34187553(+);chr17:34187764-34187764(-)	-0.757189	0.011209	0.893858
Hps1	chr19:42779978-42779978(-)	-0.75649	0.0113282	0.737347
Sall3	chr18:80986578-80986578(-);chr18:80987456-80987456(+);chr18:80987869-80987869(-)	0.756064	0.0114013	0.893858
B230354K17Rik	chr17:45433707-45433707(-);chr17:45433852-45433852(+)	-0.755878	0.0114334	0.893858
Pigw	chr11:84880148-84880148(+);chr11:84880285-84880285(-)	-0.755401	0.0115157	0.893858
Fam179b	chr12:64965742-64965742(+)	-0.754777	0.0116241	0.967572
Gal3st1	chr11:3983636-3983636(+)	0.753581	0.0118339	0.895734
Mboat1	chr13:30136498-30136498(+)	-0.753198	0.0119017	0.959938
Lrrc8c	chr5:105519388-105519388(+)	-0.752414	0.0120411	0.905217
Tigd3	chr19:5894107-5894107(-)	-0.752399	0.0120438	0.737347
Dsel	chr1:111864918-111864918(-)	-0.752341	0.0120542	0.943256
Med29	chr7:28392708-28392708(-)	0.752256	0.0120694	0.972493
Gm37785	chr1:185329396-185329396(-);chr1:185329451-185329451(+)	-0.752056	0.0121052	0.737347
3000002C10Rik	chr9:109832749-109832749(+);chr9:109832706-109832706(-)	0.751746	0.0121609	0.895734
Polg2	chr11:106779537-106779537(-)	0.751712	0.0121671	0.930105
Fancg	chr4:43010506-43010506(-)	0.750635	0.0123619	0.893858
Racgap1	chr15:99651656-99651656(-)	-0.750408	0.0124032	0.895734
Psmb8	chr17:34197721-34197721(+)	-0.749715	0.0125302	0.967572
Trio	chr15:28025848-28025848(-)	-0.749145	0.0126353	0.960198
Gm26534	chr11:60879272-60879272(-);chr11:60879118-60879118(+)	-0.749047	0.0126533	0.930105
H3f3a	chr1:180813943-180813943(-);chr1:180813776-180813776(+)	0.748848	0.0126901	0.828209
Amt	chr9:108296853-108296853(+)	-0.748612	0.0127339	0.893858
Galnt4	chr10:99107036-99107036(+);chr10:99108159-99108159(+);chr10:99108080-99108080(-)	0.748412	0.0127712	0.828209
Chchd10	chr10:75933130-75933130(+)	0.748399	0.0127736	0.737347
Gm2a	chr11:55098115-55098115(+)	-0.748377	0.0127776	0.930184
Pip4k2b	chr11:97744704-97744704(-);chr11:97744897-97744897(+)	-0.748371	0.0127788	0.960871
Cpne8	chr15:90679432-90679432(-)	0.747725	0.0128995	0.895734
Trappc6a	chr7:19508395-19508395(+);chr7:19508367-19508367(-)	-0.747439	0.0129532	0.943256
Nup98	chr7:102210208-102210208(+);chr7:102210176-102210176(-)	0.747346	0.0129708	0.972493
Tmem129	chr5:33658416-33658416(-);chr5:33658128-33658128(+)	-0.747179	0.0130021	0.893858
Ythdc2	chr18:44827746-44827746(+)	-0.747154	0.0130069	0.972493
Gm37805	chr9:95406722-95406722(-);chr9:95407461-95407461(+)	0.746934	0.0130484	0.893858
Tll1	chr8:64206271-64206271(-)	0.746824	0.0130692	0.905217
Dhrs4	chr14:55478758-55478758(+)	-0.74668	0.0130965	0.895734
Akain1	chr17:69439326-69439326(+);chr17:69439304-69439304(-)	0.746416	0.0131465	0.893858
Minpp1	chr19:32485769-32485769(+)	-0.745737	0.0132761	0.893858
Ranbp10	chr8:105827350-105827350(-)	0.74527	0.0133655	0.893858
Tex2	chr11:106613423-106613423(-)	-0.745165	0.0133858	0.827896
Ubxn11	chr4:134102570-134102570(+)	0.744657	0.0134839	0.737347
Cox7a1	chr7:30184144-30184144(+)	-0.743643	0.0136809	0.939159
Ate1	chr7:130520369-130520369(-)	0.743012	0.0138045	0.930105
BC030343	chr5:143270022-143270022(-);chr5:143270075-143270075(+)	-0.742618	0.0138821	0.905217
Tmx3	chr18:90510154-90510154(+)	-0.742616	0.0138826	0.943256
Ralgapb	chr2:158409848-158409848(+)	-0.742495	0.0139065	0.769573
Mul1	chr4:138434671-138434671(+)	0.742278	0.0139494	0.893858
Setd1b	chr5:123142193-123142193(+);chr5:123141666-123141666(-);chr5:123133939-123133939(+);chr5:123138931-123138931(+)	-0.741985	0.0140076	0.967215
Rnf213	chr11:119393100-119393100(+)	-0.74151	0.0141021	0.967572
Gpc6	chr14:116925297-116925297(+)	-0.741295	0.014145	0.972493
Jmjd4	chr11:59450045-59450045(+)	0.740059	0.0143938	0.943256
Cand1	chr10:119240055-119240055(-)	-0.739204	0.0145675	0.893858
Daam1	chr12:71831078-71831078(+)	0.73916	0.0145764	0.948938
Psmc3ip	chr11:101095436-101095436(-)	-0.739099	0.014589	0.893858
Esyt1	chr10:128525871-128525871(-)	-0.739069	0.014595	0.943256
Ttc33	chr15:5185525-5185525(+);chr15:5185723-5185723(-)	-0.738805	0.0146492	0.893858
Srrm4	chr5:116591817-116591817(-)	0.738205	0.0147725	0.972493
Sel1l3	chr5:53213927-53213927(-)	0.737826	0.0148507	0.972493
Lrp10	chr14:54464164-54464164(+)	0.737277	0.0149645	0.943256
Gabarapl2	chr8:111940703-111940703(+)	-0.737155	0.01499	0.930105
Dlx1	chr2:71528113-71528113(+)	0.736961	0.0150304	0.737347
Chn1os1	chr2:73658270-73658270(+)	0.736569	0.0151123	0.893858
Eif4a1	chr11:69672423-69672423(-)	-0.73645	0.0151373	0.967572
Ddx51	chr5:110653451-110653451(+);chr5:110653417-110653417(-)	-0.736081	0.0152148	0.906971
Pdlim4	chr11:54069014-54069014(-)	-0.735752	0.0152841	0.895734
Stxbp5	chr10:9901079-9901079(-);chr10:9901313-9901313(+)	-0.735743	0.0152859	0.737347
Pten	chr19:32757497-32757497(+)	0.735666	0.0153022	0.930105
Rps19bp1	chr15:80264306-80264306(-)	0.7356	0.0153162	0.893858
Eif3f	chr7:108934417-108934417(+)	0.734809	0.015484	0.972493
Snrpd3	chr10:75517551-75517551(+);chr10:75517972-75517972(-)	0.734803	0.0154853	0.893858
S1pr3	chr13:51408618-51408618(+)	-0.734209	0.0156123	0.967572
Cdc45	chr16:18811987-18811987(-);chr16:18811779-18811779(+)	-0.734192	0.0156159	0.893858
Drd5	chr5:38319367-38319367(+)	0.733928	0.0156726	0.948938
F3	chr3:121723537-121723537(+);chr3:121723402-121723402(-)	-0.732768	0.015923	0.737347
Rer1	chr4:155086382-155086382(-)	0.732517	0.0159777	0.626764
Lama4	chr10:38965515-38965515(+)	-0.73243	0.0159966	0.960198
Rint1	chr5:23787711-23787711(+)	0.732406	0.0160017	0.893858
Pramef8	chr4:143412426-143412426(+)	0.732164	0.0160547	0.893858
Ddx5	chr11:106789252-106789252(+);chr11:106789185-106789185(-)	0.731715	0.016153	0.79286
Tmem168	chr6:13608100-13608100(-)	-0.731614	0.016175	0.893858
Csrnp2	chr15:100495239-100495239(-)	-0.731324	0.0162388	0.893858
Atad2	chr15:58135082-58135082(-)	-0.731171	0.0162725	0.893858
Lrrc28	chr7:67645268-67645268(-)	-0.729694	0.0166004	0.893858
Tmed7	chr18:46597535-46597535(-);chr18:46597704-46597704(+)	-0.729548	0.0166331	0.930105
Arf1	chr11:59228270-59228270(-)	0.729449	0.0166553	0.893858
Spcs1	chr14:31001393-31001393(+);chr14:31001672-31001672(-)	-0.729307	0.0166871	0.737347
RP23-23P9.4	chr9:44877891-44877891(+)	0.729217	0.0167073	0.893858
Mgrn1	chr16:4886100-4886100(+)	0.729021	0.0167515	0.893858
Eif2ak4	chr2:118388618-118388618(+)	0.728866	0.0167863	0.967215
Zfp821	chr8:109705546-109705546(+)	0.728617	0.0168425	0.893858
Zmynd19	chr2:24949792-24949792(+)	-0.728496	0.0168698	0.972493
Gm43305	chr14:54297343-54297343(-)	0.728393	0.0168932	0.953144
Slc30a4	chr2:122702663-122702663(-);chr2:122702047-122702047(+)	-0.728335	0.0169061	0.967215
Slc4a11	chr2:130697519-130697519(-)	0.728269	0.0169212	0.909349
BC030336	chr7:120677618-120677618(+);chr7:120677570-120677570(-)	-0.728202	0.0169363	0.908542
Tmed1	chr9:21510252-21510252(-)	-0.727903	0.0170043	0.893858
Gpsm2	chr3:108722309-108722309(-)	0.727849	0.0170164	0.943256
Hspa5	chr2:34771970-34771970(+)	0.727818	0.0170236	0.893858
Cfdp1	chr8:111854291-111854291(-)	0.727299	0.0171421	0.893858
Armc5	chr7:128237342-128237342(+);chr7:128238031-128238031(-)	-0.726668	0.0172867	0.893858
Uck1	chr2:32260159-32260159(-)	0.726327	0.0173652	0.943256
Phf8	chrX:151520672-151520672(+)	0.726016	0.0174371	0.893858
1600002K03Rik	chr10:80172944-80172944(+)	-0.725638	0.0175246	0.972493
Lysmd1	chr3:95134088-95134088(+);chr3:95134011-95134011(-)	-0.725331	0.0175961	0.972493
Ppp1r12c	chr7:4501680-4501680(-)	0.725026	0.0176671	0.893858
Ppt1	chr4:122836242-122836242(+)	-0.724587	0.0177699	0.893858
Sfrp2	chr3:83766321-83766321(+)	0.724563	0.0177754	0.972493
Tsr2	chrX:151096543-151096543(-)	-0.724484	0.017794	0.966344
Hdgfrp2	chr17:56079657-56079657(+)	-0.72441	0.0178113	0.893858
Gm15927	chr7:3644887-3644887(-)	0.724208	0.0178588	0.79286
Arl1	chr10:88730858-88730858(+);chr10:88731101-88731101(-)	-0.724032	0.0179002	0.893858
Stip1	chr19:7040026-7040026(-)	-0.723808	0.0179531	0.943256
Il33	chr19:29925114-29925114(+)	0.723365	0.0180578	0.972493
9530059O14Rik	chr9:122572499-122572499(+)	0.723349	0.0180617	0.930105
4930512B01Rik	chr12:69790707-69790707(-);chr12:69790288-69790288(+)	0.723241	0.0180872	0.946993
Def8	chr8:123423527-123423527(+)	-0.722684	0.0182197	0.905217
Tor1b	chr2:30952959-30952959(+)	-0.722435	0.0182792	0.943256
Flt4	chr11:49609263-49609263(+)	-0.722352	0.0182991	0.949322
Ado	chr10:67548955-67548955(-)	0.72225	0.0183236	0.972493
Mthfsl	chr9:88719629-88719629(+);chr9:88720296-88720296(-)	-0.721719	0.018451	0.906971
Mtbp	chr15:55557408-55557408(+);chr15:55557748-55557748(-)	0.721586	0.0184829	0.893858
Cenpu	chr8:46552028-46552028(+)	-0.721439	0.0185183	0.943256
Ugdh	chr5:65435949-65435949(-)	0.720272	0.0188014	0.946044
Cct5	chr15:31601847-31601847(-);chr15:31601852-31601852(+)	-0.720166	0.0188272	0.953144
Eif4g3	chr4:137993022-137993022(+)	-0.719509	0.018988	0.972493
Kat8	chr7:127912516-127912516(+)	-0.719274	0.0190456	0.967215
Mthfd2	chr6:83325908-83325908(-);chr6:83326016-83326016(+)	0.719117	0.0190844	0.953144
Gpx3	chr11:54902453-54902453(+)	0.718985	0.0191168	0.893858
Mreg	chr1:72212307-72212307(-)	-0.718582	0.0192165	0.893858
Timm10b	chr7:105640416-105640416(-);chr7:105640056-105640056(+);chr7:105640552-105640552(+)	-0.718083	0.0193402	0.908822
Slc7a11	chr3:50443614-50443614(-)	-0.717864	0.0193946	0.893858
Cept1	chr3:106547798-106547798(+);chr3:106547802-106547802(-)	-0.71748	0.0194905	0.972493
Abcc5	chr16:20426394-20426394(-)	0.71747	0.019493	0.825096
1700037C18Rik	chr16:3908689-3908689(-);chr16:3908801-3908801(+);chr16:3909192-3909192(-)	0.717306	0.019534	0.893858
Fbxo45	chr16:32247227-32247227(+);chr16:32247158-32247158(-)	-0.717093	0.0195872	0.905217
Acss1	chr2:150668500-150668500(-);chr2:150667494-150667494(+)	0.716738	0.0196764	0.937161
Zfp503	chr14:21989601-21989601(-)	-0.716345	0.0197755	0.967572
Igfbp3	chr11:7213923-7213923(-)	0.716195	0.0198134	0.893858
Rxrg	chr1:167598384-167598384(+)	-0.715661	0.0199487	0.893858
4933404O12Rik	chr5:136919146-136919146(+)	-0.715613	0.019961	0.893858
Polr3e	chr7:120917744-120917744(+)	-0.71559	0.0199666	0.972493
Rps4l	chr6:148354656-148354656(+)	0.715489	0.0199925	0.930105
Kantr	chrX:152327495-152327495(-)	-0.715237	0.0200565	0.895734
Capg	chr6:72544391-72544391(+)	-0.71511	0.020089	0.943256
Agl	chr3:116808166-116808166(-)	-0.714131	0.0203399	0.27636
Abca6	chr11:110251776-110251776(-)	-0.713919	0.0203946	0.893858
Copz1	chr15:103272911-103272911(+)	-0.713886	0.020403	0.895734
Nob1	chr8:107425051-107425051(-)	0.713843	0.0204141	0.967572
Tshz3	chr7:36698118-36698118(+);chr7:36695438-36695438(+)	-0.71372	0.020446	0.893858
Caprin1	chr2:103797649-103797649(-)	-0.71311	0.0206039	0.939159
Kiz	chr2:146855864-146855864(+)	0.712897	0.0206593	0.915763
Vstm2a	chr11:16257724-16257724(+)	-0.712813	0.020681	0.920557
Adam9	chr8:25016927-25016927(-)	-0.712569	0.0207447	0.893858
Pick1	chr15:79229173-79229173(+)	-0.712552	0.0207491	0.893858
Xrcc3	chr12:111813873-111813873(-)	-0.71254	0.0207521	0.909349
Aqp11	chr7:97738289-97738289(-)	0.71142	0.021046	0.972493
Safb	chr17:56584825-56584825(+)	-0.710956	0.0211684	0.943256
Csnk1g2	chr10:80622838-80622838(+)	-0.71022	0.0213638	0.737347
Mtx1	chr3:89227088-89227088(-);chr3:89227198-89227198(-)	-0.710203	0.0213685	0.959938
Sdccag8	chr1:176814660-176814660(+);chr1:176814067-176814067(-)	0.710123	0.0213896	0.908822
Gm14964	chr19:6532011-6532011(-)	-0.710103	0.0213951	0.893858
Acbd6	chr1:155558120-155558120(+)	-0.709608	0.0215273	0.905217
Bloc1s3	chr7:19508395-19508395(+);chr7:19508367-19508367(-)	-0.709398	0.0215834	0.893858
Syt5	chr7:4547541-4547541(-)	-0.709126	0.0216564	0.893858
Dpy19l1	chr9:24503140-24503140(-);chr9:24503449-24503449(+)	-0.70888	0.0217226	0.895734
Paf1	chr7:28392951-28392951(+)	-0.708761	0.0217547	0.943256
Hipk2	chr6:38875404-38875404(+);chr6:38876165-38876165(-)	-0.708521	0.0218195	0.972493
Telo2	chr17:25115967-25115967(-)	-0.708384	0.0218566	0.79286
Rps28	chr17:33824591-33824591(+);chr17:33824562-33824562(-)	0.70806	0.0219444	0.893858
Naif1	chr2:32451445-32451445(-);chr2:32450457-32450457(+)	-0.707793	0.0220169	0.895734
Fbl	chr7:28169710-28169710(+);chr7:28169627-28169627(-)	0.707681	0.0220473	0.893858
Vwc2	chr11:11114223-11114223(+)	0.706913	0.022257	0.972493
5330434G04Rik	chrX:105391776-105391776(-)	0.706799	0.0222881	0.893858
Cars	chr7:143600090-143600090(-);chr7:143600134-143600134(+)	0.706384	0.022402	0.946993
Lars	chr18:42262122-42262122(-)	0.705953	0.0225208	0.930569
Sco2	chr15:89373818-89373818(-)	-0.705548	0.022633	0.953144
Pm20d1	chr1:131797381-131797381(+)	-0.705465	0.022656	0.967215
Syn1	chrX:20921004-20921004(-)	0.705414	0.02267	0.943256
Tsc1	chr2:28641228-28641228(+)	-0.705408	0.0226716	0.893858
Erlin1	chr19:44069785-44069785(-)	0.70532	0.0226962	0.893858
Frmd4b	chr6:97617541-97617541(-)	0.704936	0.022803	0.937161
Xpnpep3	chr15:81400138-81400138(+);chr15:81400077-81400077(-)	0.704671	0.0228767	0.895734
Zfp521	chr18:13972733-13972733(-)	0.704326	0.0229732	0.893858
Me1	chr9:86695953-86695953(-);chr9:86695460-86695460(+)	0.703896	0.0230939	0.893858
Gm17509	chr13:117220625-117220625(+);chr13:117221075-117221075(-)	0.703766	0.0231304	0.930105
Ormdl3	chr11:98587368-98587368(-)	0.703626	0.0231697	0.967572
Gtf3c4	chr2:28840406-28840406(+);chr2:28840360-28840360(-)	-0.702861	0.023386	0.972493
Erp29	chr5:121451893-121451893(+);chr5:121452506-121452506(-)	-0.702828	0.0233953	0.737347
Myh9	chr15:77842175-77842175(-)	0.702805	0.0234019	0.953144
Eif4a3	chr11:119300089-119300089(-)	-0.702635	0.0234501	0.79286
Ccdc9	chr7:16286795-16286795(-)	-0.702396	0.0235179	0.893858
Pptc7	chr5:122284365-122284365(+)	-0.702275	0.0235523	0.972493
Pax6	chr2:105668900-105668900(+)	0.701678	0.0237228	0.79286
Prkci	chr3:30995747-30995747(+)	-0.701634	0.0237354	0.930105
Dr1	chr5:108268897-108268897(+)	-0.701343	0.0238188	0.737347
Dagla	chr19:10304877-10304877(-)	0.701283	0.0238361	0.906971
Sall1	chr8:89044162-89044162(-)	0.700463	0.0240722	0.895734
Mast4	chr13:103334497-103334497(-)	-0.69981	0.0242616	0.72271
Rac1	chr5:143528036-143528036(-);chr5:143525660-143525660(+)	0.699558	0.0243349	0.905217
Olig1	chr16:91269772-91269772(+)	0.699258	0.0244223	0.893858
Ikzf4	chr10:128645993-128645993(-);chr10:128645884-128645884(+)	-0.698782	0.0245615	0.893858
Smarcc2	chr10:128459248-128459248(+);chr10:128458680-128458680(+)	-0.697859	0.0248331	0.895734
AI506816	chr5:23712667-23712667(-)	0.697759	0.0248626	0.893858
Mrps16	chr14:20393555-20393555(-)	-0.697612	0.0249062	0.893858
Ctbp1	chr5:33274994-33274994(-)	-0.697307	0.0249964	0.943256
Slc40a1	chr1:45926523-45926523(-)	-0.696682	0.0251824	0.953144
Gpr22	chr12:31713947-31713947(-)	-0.69636	0.0252786	0.946993
Usp33	chr3:152346478-152346478(+)	-0.696195	0.0253278	0.905217
Zfp941	chr7:140822178-140822178(-)	0.694943	0.0257044	0.943256
Hmgb1	chr5:149184489-149184489(-)	-0.694846	0.0257338	0.930105
Smarca4	chr9:21616169-21616169(+)	0.694831	0.0257384	0.905217
Ccdc114	chr7:45924072-45924072(+);chr7:45924174-45924174(-)	-0.694354	0.025883	0.737347
Fbln5	chr12:101819055-101819055(-)	-0.694312	0.025896	0.972493
Ptn	chr6:36810220-36810220(-)	-0.69426	0.0259118	0.937161
Lgr6	chr1:135105276-135105276(-)	0.69396	0.0260028	0.750224
Med13l	chr5:118560679-118560679(+)	-0.693924	0.0260138	0.893858
Gpr19	chr6:134898578-134898578(-);chr6:134897961-134897961(+)	0.693779	0.0260582	0.79286
Malat1	chr19:5802672-5802672(-)	-0.693651	0.0260972	0.893858
Cyb5d1	chr11:69395631-69395631(-);chr11:69398234-69398234(-);chr11:69395487-69395487(+)	0.693639	0.0261008	0.930105
Trafd1	chr5:121385632-121385632(-);chr5:121385522-121385522(+)	0.693511	0.0261401	0.946044
Tmem158	chr9:123260764-123260764(-)	0.693191	0.0262381	0.972493
Daglb	chr5:143464584-143464584(+)	0.692687	0.0263928	0.895734
Nfasc	chr1:132741797-132741797(-)	0.692178	0.0265501	0.972493
Phldb1	chr9:44735198-44735198(-)	-0.692175	0.0265509	0.953144
Znhit6	chr3:145576205-145576205(+)	0.692072	0.0265829	0.27636
Arx	chrX:93286445-93286445(+)	0.691549	0.0267449	0.943256
AU022754	chr15:85581821-85581821(-);chr15:85581142-85581142(+)	0.691302	0.0268218	0.893858
Spcs3	chr8:54529580-54529580(+);chr8:54529998-54529998(-)	-0.690985	0.0269206	0.893858
Nudt11	chrX:6047453-6047453(+)	-0.690976	0.0269232	0.769573
Zcwpw1	chr5:137787655-137787655(-);chr5:137787798-137787798(+)	0.690976	0.0269232	0.908822
Etv6	chr6:134035700-134035700(+)	0.690502	0.0270717	0.930105
Lgr5	chr10:115587780-115587780(-)	0.690489	0.0270758	0.943256
Wdr31	chr4:62470896-62470896(-)	0.690406	0.0271018	0.945554
Uggt1	chr1:36244720-36244720(-)	-0.69032	0.0271287	0.930105
Tbcc	chr17:46890684-46890684(+)	-0.690276	0.0271425	0.893858
Map2k6	chr11:110399122-110399122(+)	0.690242	0.0271532	0.737347
Tns3	chr11:8664535-8664535(-)	-0.690014	0.0272248	0.893858
Mcam	chr9:44134469-44134469(+);chr9:44134485-44134485(-)	-0.689836	0.0272809	0.893858
Dlx5	chr6:6882085-6882085(-)	0.689609	0.0273523	0.972493
Hspa2	chr12:76404176-76404176(+);chr12:76403982-76403982(-)	-0.689374	0.0274266	0.893858
Prpf18	chr2:4652113-4652113(-)	0.689002	0.0275442	0.943256
Cracr2b	chr7:141461094-141461094(+)	-0.688918	0.0275709	0.946044
Tstd2	chr4:46138613-46138613(+);chr4:46138694-46138694(-)	0.688191	0.0278022	0.953144
Gad2	chr2:22622205-22622205(+)	0.687542	0.0280098	0.972493
Slc38a5	chrX:8271133-8271133(+)	-0.686795	0.0282502	0.972493
1700123O20Rik	chr14:54686171-54686171(+)	-0.686668	0.0282912	0.930105
Ppp6r3	chr19:3575749-3575749(-)	-0.686607	0.0283108	0.893858
Tsnax	chr8:125012997-125012997(+)	0.68648	0.028352	0.737347
Neat1	chr19:5845623-5845623(+);chr19:5845478-5845478(-);chr19:5844437-5844437(-);chr19:5844747-5844747(-);chr19:5845037-5845037(-)	-0.686271	0.0284194	0.893858
Dpagt1	chr9:44326019-44326019(+)	-0.686087	0.0284793	0.805209
Zfp286	chr11:62789462-62789462(-)	0.686078	0.0284821	0.27636
Stim2	chr5:53998499-53998499(+)	-0.686078	0.0284821	0.27636
Oat	chr7:132576398-132576398(-)	-0.685908	0.0285374	0.893858
Kdm5c	chrX:152233020-152233020(+)	0.685711	0.0286013	0.895734
Dyrk1a	chr16:94570010-94570010(+)	-0.68536	0.0287156	0.895734
Aprt	chr8:122576909-122576909(-)	-0.684651	0.0289474	0.893858
Tpp2	chr1:43933647-43933647(+)	-0.684532	0.0289867	0.972493
Kifap3	chr1:163779583-163779583(+)	-0.68447	0.029007	0.893858
Pdp1	chr4:11966452-11966452(-);chr4:11966565-11966565(+)	-0.68426	0.0290759	0.893858
Celrr	chr1:121087405-121087405(+)	-0.684246	0.0290807	0.930105
Efs	chr14:54926788-54926788(-)	-0.683892	0.029197	0.972493
Fam98b	chr2:117249739-117249739(+)	-0.682963	0.0295048	0.967572
1110012L19Rik	chrX:70385877-70385877(+)	-0.682513	0.0296547	0.972493
AA414768	chrX:12936872-12936872(+)	-0.682489	0.0296627	0.893858
Dexi	chr16:10543054-10543054(-)	-0.682191	0.0297621	0.943256
Kptn	chr7:16119895-16119895(+)	-0.681939	0.0298464	0.893858
Stk32b	chr5:37717171-37717171(-)	0.681849	0.0298764	0.893858
Supt16	chr14:52197239-52197239(-);chr14:52197502-52197502(+)	-0.681093	0.0301306	0.908822
Fam102a	chr2:32535332-32535332(+)	0.681083	0.0301341	0.972493
Rab18	chr18:6765205-6765205(+)	-0.681056	0.0301431	0.953144
Huwe1	chrX:151800807-151800807(+)	0.681024	0.0301538	0.893858
Tom1	chr8:75033705-75033705(+);chr8:75033941-75033941(-)	-0.680354	0.0303803	0.967572
Rbm24	chr13:46418300-46418300(+)	0.680171	0.0304423	0.953144
Plcg1	chr2:160731300-160731300(+)	-0.680158	0.030447	0.953507
Actg1	chr11:120348678-120348678(+);chr11:120348542-120348542(-);chr11:120346819-120346819(-);chr11:120347413-120347413(-)	0.679998	0.0305012	0.27636
Cutc	chr19:43752996-43752996(+);chr19:43753000-43753000(-)	-0.679731	0.0305922	0.893858
Cmpk2	chr12:26469204-26469204(+)	0.679499	0.0306712	0.930105
4833445I07Rik	chr9:108567434-108567434(-);chr9:108567533-108567533(+);chr9:108568319-108568319(+)	0.679138	0.0307946	0.967572
Tbc1d31	chr15:57912199-57912199(+)	0.679055	0.030823	0.930105
Slirp	chr12:87443896-87443896(+);chr12:87444017-87444017(-)	0.678952	0.030858	0.946044
Fut11	chr14:20694968-20694968(+)	-0.678686	0.0309495	0.893858
Snu13	chr15:82047598-82047598(-)	0.678415	0.0310426	0.943256
Lypd6	chr2:50066429-50066429(+)	0.678414	0.0310429	0.937161
Cdadc1	chr14:59597836-59597836(-)	0.678362	0.0310606	0.950199
Ap4m1	chr5:138172002-138172002(+);chr5:138172422-138172422(-)	0.678079	0.0311583	0.893858
Shb	chr4:45532470-45532470(-)	0.677665	0.0313014	0.953144
Mex3d	chr10:80387659-80387659(-)	0.677261	0.0314413	0.737347
Mical1	chr10:41476314-41476314(+)	-0.676875	0.0315752	0.906971
Mtf1	chr4:124802104-124802104(+)	-0.676225	0.031802	0.893858
Strip1	chr3:107631694-107631694(-);chr3:107631322-107631322(+)	0.676216	0.0318051	0.893858
Gbp3	chr3:142560026-142560026(+)	-0.675797	0.0319518	0.908822
Pcdhgc3	chr18:37806364-37806364(+);chr18:37807922-37807922(-)	-0.675518	0.0320498	0.943256
Npepps	chr11:97280638-97280638(-);chr11:97280128-97280128(+)	-0.675472	0.032066	0.972493
Gm29595	chr19:45311011-45311011(-)	0.675409	0.0320883	0.972493
Yipf4	chr17:74489493-74489493(+)	0.675362	0.0321049	0.943256
Tmem114	chr16:8425136-8425136(-)	-0.674814	0.0322982	0.893858
B3galnt2	chr13:13954674-13954674(+)	0.674733	0.0323268	0.893858
Rassf5	chr1:131245258-131245258(-)	0.674721	0.0323311	0.972493
Cep192	chr18:67800107-67800107(+)	0.674556	0.0323895	0.72271
RP24-153A6.1	chr9:31280538-31280538(+);chr9:31280992-31280992(-)	-0.674552	0.0323908	0.943256
Dnhd1	chr7:105650827-105650827(+)	-0.67418	0.0325226	0.948938
Armc9	chr1:86154780-86154780(+)	-0.674119	0.0325442	0.948938
Sf3b2	chr19:5295455-5295455(-)	0.673921	0.0326145	0.930105
Pcnx	chr12:81860030-81860030(+)	-0.673806	0.0326555	0.972493
Zdhhc2	chr8:40423815-40423815(+)	-0.673732	0.032682	0.969509
R3hdm2	chr10:127380327-127380327(+)	-0.673687	0.0326981	0.893858
Tesc	chr5:118027743-118027743(+);chr5:118027370-118027370(-)	0.673616	0.0327232	0.893858
Fdxacb1	chr9:50768236-50768236(+)	-0.673419	0.0327934	0.893858
Hspa12a	chr19:58860984-58860984(-)	0.673026	0.032934	0.953144
Ttc4	chr4:106678944-106678944(-)	-0.672636	0.0330741	0.946044
Mlh1	chr9:111271791-111271791(-)	0.672173	0.0332406	0.893858
Rabep1	chr11:70844778-70844778(+)	-0.672153	0.0332479	0.943256
Adcy8	chr15:64922296-64922296(-)	0.672058	0.033282	0.943256
Herc1	chr9:66350450-66350450(+)	0.672055	0.0332832	0.967572
Fbxl21	chr13:56522472-56522472(+)	-0.671549	0.0334659	0.966344
Pcdhga10	chr18:37746993-37746993(+)	-0.671432	0.0335082	0.930105
Rab3gap2	chr1:185204117-185204117(+)	0.671365	0.0335325	0.893858
Nsd1	chr13:55209782-55209782(+)	-0.671279	0.0335637	0.943256
Zfp85os	chr13:67729262-67729262(+);chr13:67729119-67729119(-)	0.671161	0.0336067	0.972493
Qdpr	chr5:45450236-45450236(-)	0.671055	0.0336452	0.893858
Tusc3	chr8:39005845-39005845(+)	-0.671046	0.0336484	0.737347
Grtp1	chr8:13200620-13200620(-);chr8:13200720-13200720(+)	-0.670779	0.0337453	0.893858
Hirip3	chr7:126862377-126862377(-);chr7:126861972-126861972(+)	0.670391	0.0338869	0.957211
Trim34a	chr7:104244457-104244457(+)	-0.670367	0.0338956	0.972493
Cox7a2l	chr17:83514333-83514333(-)	-0.670341	0.0339052	0.895734
Olfm2	chr9:20746349-20746349(-)	0.670192	0.0339595	0.960198
Prep	chr10:45067203-45067203(+)	-0.670188	0.033961	0.967215
Armc1	chr3:19163065-19163065(-)	-0.669934	0.0340541	0.893858
Tgfbi	chr13:56609603-56609603(+)	-0.669874	0.0340761	0.930105
Dynlt1b	chr17:6430112-6430112(+)	0.66978	0.0341105	0.943256
Oip5	chr2:119618298-119618298(+);chr2:119618469-119618469(-)	-0.669135	0.0343475	0.895734
Gm12743	chr4:108619940-108619940(+);chr4:108619849-108619849(-)	0.669058	0.034376	0.966344
Tnip2	chr5:34513991-34513991(-)	-0.668981	0.0344042	0.893858
Prtg	chr9:72806874-72806874(+)	-0.668614	0.0345399	0.769573
Usp48	chr4:137593755-137593755(+)	0.668202	0.0346925	0.943256
Grin1os	chr2:25291220-25291220(+)	-0.667939	0.0347901	0.893858
Ror2	chr13:53286124-53286124(-)	0.667918	0.0347981	0.953144
Tmbim6	chr15:99392882-99392882(+)	-0.667801	0.0348414	0.937161
Sergef	chr7:46639807-46639807(-)	-0.667511	0.0349495	0.937161
Slc24a3	chr2:145167754-145167754(+)	-0.667488	0.0349581	0.967215
Gm45248	chr19:5913010-5913010(-);chr19:5912822-5912822(+)	-0.667292	0.0350312	0.937161
Mmp2	chr8:92827291-92827291(+)	-0.667192	0.0350685	0.893858
Inpp5d	chr1:87620312-87620312(+)	0.667042	0.0351245	0.960198
Cpxm2	chr7:132154739-132154739(-);chr7:132154171-132154171(+)	0.666779	0.0352233	0.893858
Mfsd11	chr11:116852440-116852440(+);chr11:116853094-116853094(-)	0.66634	0.0353877	0.908822
Atad3a	chr4:155761093-155761093(-);chr4:155761178-155761178(+)	-0.666298	0.0354037	0.893858
Samd9l	chr6:3399572-3399572(-)	-0.666199	0.0354411	0.943256
Gm45447	chr2:161109411-161109411(+)	-0.665684	0.0356349	0.895734
Ccnjl	chr11:43528784-43528784(+)	0.665556	0.0356835	0.943256
4930402H24Rik	chr2:130906406-130906406(-);chr2:130906495-130906495(+);chr2:130906396-130906396(-)	0.665314	0.0357751	0.769573
Zfp112	chr7:24112314-24112314(+)	0.665246	0.0358009	0.893858
Hdac3	chr18:37954988-37954988(-);chr18:37955079-37955079(+)	-0.665043	0.0358776	0.946044
Nckipsd	chr9:108808368-108808368(+)	0.664888	0.0359366	0.893858
Arl6ip6	chr2:53191726-53191726(+);chr2:53191284-53191284(-)	0.664664	0.0360216	0.972493
Rgcc	chr14:79301645-79301645(-)	0.664392	0.0361255	0.893858
Cnnm2	chr19:46761596-46761596(+)	-0.663646	0.0364107	0.905217
Sp140	chr1:85600378-85600378(+)	-0.663562	0.0364427	0.960198
Rrm2	chr12:24708241-24708241(+)	0.66281	0.0367321	0.893858
Mapre2	chr18:23752333-23752333(+);chr18:23752305-23752305(-)	0.662748	0.0367558	0.893858
Bhlhb9	chrX:135797594-135797594(+)	0.66187	0.0370957	0.943256
Fam13c	chr10:70440481-70440481(+)	-0.66184	0.0371071	0.930105
Axl	chr7:25788705-25788705(-)	-0.661784	0.037129	0.906971
Hjurp	chr1:88277661-88277661(+);chr1:88277633-88277633(-)	0.661677	0.0371705	0.92037
Tbck	chr3:132684370-132684370(-);chr3:132684144-132684144(+)	0.661651	0.0371807	0.893858
Fam118a	chr15:85037062-85037062(+)	0.661471	0.0372508	0.972493
Tbc1d2b	chr9:90270804-90270804(-)	0.661072	0.0374062	0.972493
Isyna1	chr8:70594373-70594373(+)	0.66101	0.0374304	0.893858
Cxcl12	chr6:117168535-117168535(+)	-0.660833	0.0374996	0.893858
Cdc42ep2	chr19:5924816-5924816(-)	0.660724	0.0375421	0.929117
Nfe2l3	chr6:51432670-51432670(+)	0.660527	0.0376194	0.893858
Elac1	chr18:73754479-73754479(-)	0.660309	0.0377048	0.972493
Cdc34	chr10:79682195-79682195(+)	-0.659888	0.0378705	0.967572
Inafm2	chr2:118745758-118745758(+)	0.659798	0.0379059	0.967572
Igsf10	chr3:59344394-59344394(-);chr3:59344271-59344271(+)	0.659687	0.0379496	0.972493
Dapk1	chr13:60601947-60601947(+)	-0.659473	0.0380339	0.893858
Zfp786	chr6:47830867-47830867(-)	-0.659368	0.0380753	0.893858
3110053B16Rik	chr12:20921262-20921262(-);chr12:20921262-20921262(-)	0.659107	0.0381785	0.893858
RP23-240G3.2	chr10:42864699-42864699(-)	0.659079	0.0381895	0.972493
D5Ertd579e	chr5:36696024-36696024(-)	-0.658917	0.0382537	0.893858
Gm26782	chr14:50870560-50870560(-);chr14:50870364-50870364(+)	0.658908	0.0382573	0.893858
Rpl19	chr11:98026710-98026710(+)	0.658789	0.0383045	0.893858
Lzic	chr4:149485229-149485229(+);chr4:149485202-149485202(-)	0.658766	0.0383138	0.893858
Gpn1	chr5:31494741-31494741(+);chr5:31495179-31495179(-)	-0.658684	0.0383461	0.921274
Hspa4	chr11:53300457-53300457(-)	-0.658683	0.0383465	0.967572
Zfp36l2	chr17:84187947-84187947(-)	0.658647	0.0383607	0.805209
2610507B11Rik	chr11:78261752-78261752(+)	-0.658128	0.0385671	0.930105
Nop14	chr5:34660148-34660148(-)	0.658008	0.0386152	0.893858
Ss18l1	chr2:180042433-180042433(-);chr2:180042509-180042509(+)	-0.657913	0.0386531	0.893858
Impa1	chr3:10331439-10331439(-)	-0.65782	0.0386903	0.943256
Lrrc56	chr7:141194005-141194005(-);chr7:141194157-141194157(+)	0.657722	0.0387294	0.953144
C330013E15Rik	chr15:100615628-100615628(+);chr15:100615110-100615110(-)	-0.657169	0.0389509	0.967572
Olig2	chr16:91225550-91225550(+)	0.656592	0.0391828	0.893858
Mpdu1	chr11:69662642-69662642(-);chr11:69663043-69663043(+)	-0.656446	0.0392414	0.929117
Prdm8	chr5:98167198-98167198(+)	0.656184	0.0393471	0.893858
Zfp61	chr7:24301232-24301232(-)	-0.656017	0.0394148	0.906971
Trip10	chr17:57249451-57249451(+)	-0.656008	0.0394183	0.835699
Tub	chr7:108950338-108950338(+)	-0.655589	0.0395878	0.79286
Sdhaf4	chr1:24005656-24005656(-);chr1:24005505-24005505(+)	-0.655478	0.0396331	0.972493
Efemp2	chr19:5473973-5473973(+)	0.655289	0.0397098	0.893858
Dph7	chr2:24962400-24962400(+)	-0.655258	0.0397225	0.905217
Dars	chr1:128417368-128417368(-)	0.655103	0.0397854	0.967572
Polh	chr17:46202625-46202625(-);chr17:46202855-46202855(+)	-0.654874	0.0398787	0.893858
Nfx1	chr4:40970906-40970906(+)	0.65442	0.0400641	0.893858
Dkk3	chr7:112159057-112159057(-)	0.654368	0.0400854	0.946044
Lrrc8a	chr2:30237715-30237715(+);chr2:30238223-30238223(-)	-0.654335	0.0400987	0.906971
Sowaha	chr11:53480274-53480274(-);chr11:53480166-53480166(+)	0.653376	0.0404922	0.893858
Ston1	chr17:88597684-88597684(+)	-0.653332	0.0405104	0.946044
Iigp1	chr18:60376029-60376029(+)	-0.653254	0.0405424	0.737347
Lsg1	chr16:30587592-30587592(-)	0.6527	0.0407714	0.939159
Col27a1	chr4:63214004-63214004(+)	-0.652263	0.0409525	0.953144
Ppcdc	chr9:57440124-57440124(-)	-0.651857	0.0411211	0.895734
Cxxc1	chr18:74216131-74216131(+)	0.651757	0.0411625	0.893858
Lrrtm3	chr10:64090277-64090277(-)	-0.651746	0.0411671	0.895734
Chchd7	chr4:3938888-3938888(+)	0.651729	0.0411742	0.79286
Eif2b4	chr5:31193430-31193430(-);chr5:31193227-31193227(+)	0.651625	0.0412176	0.953144
Plekha6	chr1:133164210-133164210(+)	-0.651613	0.0412225	0.967572
Rarb	chr14:16575472-16575472(-)	-0.651569	0.041241	0.972493
Pecr	chr1:72284369-72284369(+);chr1:72284314-72284314(-)	-0.651324	0.0413432	0.893858
Eif2ak3	chr6:70844515-70844515(+)	0.651171	0.0414073	0.893858
Hcn3	chr3:89160196-89160196(-)	0.650867	0.0415341	0.769573
Ccna2	chr3:36572150-36572150(-)	0.650767	0.0415764	0.737347
Tmcc1	chr6:116193486-116193486(-)	-0.650747	0.0415844	0.972493
Fam132a	chr4:155962318-155962318(+)	-0.650527	0.0416767	0.943256
Ptpn11	chr5:121191397-121191397(-)	-0.649913	0.041935	0.893858
Gm15706	chr6:145250239-145250239(-);chr6:145250529-145250529(+)	0.649787	0.0419884	0.908822
Psd	chr19:46328184-46328184(+);chr19:46327156-46327156(-)	-0.649743	0.0420069	0.743644
Oxld1	chr11:120458068-120458068(-);chr11:120458115-120458115(+)	-0.649638	0.0420512	0.943256
Ccm2	chr11:6546887-6546887(+);chr11:6546235-6546235(-)	-0.649586	0.0420732	0.893858
Eif2b2	chr12:85219481-85219481(+)	0.648966	0.0423356	0.893858
Stat1	chr1:52119440-52119440(+)	-0.648516	0.0425267	0.943256
Rapgef2	chr3:79286517-79286517(-);chr3:79287173-79287173(+)	-0.648316	0.0426121	0.953144
Btg3	chr16:78377192-78377192(-)	0.648305	0.0426168	0.972493
Nek3	chr8:22166435-22166435(-)	-0.647998	0.0427479	0.893858
Slc25a40	chr5:8422716-8422716(-);chr5:8422850-8422850(+)	-0.647795	0.0428346	0.953144
Tor1a	chr2:30967933-30967933(-)	-0.647781	0.0428406	0.737347
Pkd2l2	chr18:34409423-34409423(+)	0.6476	0.0429179	0.972493
Peli2	chr14:48120869-48120869(+)	0.647571	0.0429303	0.943256
Celsr2	chr3:108415552-108415552(-)	-0.64754	0.0429437	0.906971
Stc2	chr11:31370074-31370074(-)	-0.647261	0.0430633	0.737347
Rasgrp2	chr19:6399340-6399340(+)	-0.647062	0.0431488	0.953144
Rpn2	chr2:157279017-157279017(+);chr2:157279549-157279549(-)	0.646948	0.0431978	0.895734
Depdc5	chr5:32863701-32863701(+)	0.646923	0.0432085	0.972493
Zmiz2	chr11:6389074-6389074(+)	-0.646553	0.0433679	0.972493
Slc5a3	chr16:92058270-92058270(+);chr16:92058322-92058322(+)	0.646455	0.0434101	0.972493
Zmpste24	chr4:121098241-121098241(-)	-0.6464	0.0434337	0.972493
Lonrf1	chr8:36249516-36249516(-)	-0.646378	0.0434434	0.943256
Mapk11	chr15:89149606-89149606(-)	0.64633	0.043464	0.908822
Stxbp6	chr12:45074709-45074709(-)	0.646193	0.043523	0.972493
Klk8	chr7:43797577-43797577(+)	0.646155	0.0435397	0.737347
1700003D09Rik	chr11:98358368-98358368(+);chr11:98358283-98358283(-)	0.645787	0.0436988	0.953144
Crispld2	chr8:119992438-119992438(+)	-0.645371	0.0438796	0.948938
Tram1	chr1:13589910-13589910(-)	0.645355	0.0438864	0.959938
Tm7sf2	chr19:6068373-6068373(-)	-0.644619	0.0442069	0.930362
Fam222a	chr5:114568016-114568016(+)	-0.643838	0.0445489	0.893858
Ngdn	chr14:55015454-55015454(+)	-0.643798	0.0445668	0.930105
Apopt1	chr12:111713261-111713261(+);chr12:111713257-111713257(-)	0.643788	0.0445707	0.893858
Gm10561	chr1:55226782-55226782(-);chr1:55226251-55226251(+)	-0.643732	0.0445957	0.893858
Gm45396	chr8:90817393-90817393(-)	-0.643653	0.0446304	0.895734
Csnk1g3	chr18:53862113-53862113(+)	-0.643396	0.0447431	0.970473
Lpin1	chr12:16589770-16589770(-)	0.643044	0.0448986	0.943256
Sp3os	chr2:72980446-72980446(-);chr2:72979424-72979424(+)	0.642983	0.0449252	0.893858
Socs7	chr11:97362551-97362551(+)	-0.642841	0.0449883	0.905217
Ddr2	chr1:170110762-170110762(-)	-0.642072	0.0453289	0.893858
Rab23	chr1:33719887-33719887(+)	-0.641779	0.0454591	0.893858
Islr2	chr9:58204306-58204306(-);chr9:58204319-58204319(-)	0.641726	0.0454828	0.930105
Eif2d	chr1:131153181-131153181(+)	-0.641706	0.0454914	0.929909
Traf3ip1	chr1:91494647-91494647(+)	-0.641487	0.045589	0.893858
Nt5c	chr11:115491862-115491862(-)	-0.64139	0.0456323	0.943256
Ddost	chr4:138304730-138304730(+)	0.641258	0.0456911	0.893858
Tmem53	chr4:117251951-117251951(+);chr4:117252125-117252125(-)	-0.640925	0.0458401	0.737347
Ndufa3	chr7:3617373-3617373(+)	0.640759	0.0459146	0.972493
Cinp	chr12:110889264-110889264(+);chr12:110889145-110889145(-)	0.64067	0.0459544	0.943256
Bean1	chr8:104170442-104170442(+)	0.640623	0.0459754	0.893858
Mir22hg	chr11:75461539-75461539(+)	-0.640582	0.0459936	0.960728
Mcm10	chr2:5012791-5012791(-)	0.639709	0.0463862	0.972493
Ifngr2	chr16:91547072-91547072(+)	0.639409	0.0465218	0.943256
Iars2	chr1:185329396-185329396(-);chr1:185329451-185329451(+)	-0.639384	0.046533	0.893858
Slc35c2	chr2:165287869-165287869(-)	-0.639331	0.046557	0.893858
Ap3s2	chr7:79920649-79920649(-);chr7:79920723-79920723(+)	0.63905	0.0466842	0.737347
Rcan1	chr16:92466146-92466146(-)	-0.638724	0.046832	0.937161
Chd3	chr11:69369406-69369406(-)	-0.638421	0.0469697	0.943256
Gm43223	chr3:109123149-109123149(+);chr3:109122895-109122895(-)	-0.638279	0.0470342	0.967572
Cpsf2	chr12:101975974-101975974(+)	-0.638122	0.0471058	0.893858
Cenpm	chr15:82244747-82244747(-)	-0.638035	0.0471458	0.893858
Fancd2	chr6:113531652-113531652(-);chr6:113531682-113531682(+)	-0.638033	0.0471465	0.905217
Slc38a10	chr11:120151346-120151346(-);chr11:120150562-120150562(+)	0.637937	0.0471904	0.79286
Rere	chr4:150281646-150281646(+)	0.637618	0.0473358	0.953144
Fam107a	chr14:8318023-8318023(-)	0.637608	0.0473407	0.972493
Dicer1	chr12:104751952-104751952(-)	-0.637526	0.047378	0.895734
U2af1l4	chr7:30563627-30563627(-);chr7:30563301-30563301(+);chr7:30563344-30563344(+)	-0.6374	0.0474354	0.970473
U2af1l4	chr7:30563627-30563627(-);chr7:30563301-30563301(+);chr7:30563344-30563344(+)	-0.6374	0.0474354	0.946044
Gcc2	chr10:58255497-58255497(+)	-0.637319	0.0474727	0.895734
Fbxo18	chr2:11777876-11777876(+);chr2:11777582-11777582(-)	0.637223	0.0475169	0.905217
Ubn1	chr16:5049910-5049910(-);chr16:5050068-5050068(+)	-0.636976	0.0476302	0.72271
A430105I19Rik	chr2:118762661-118762661(-)	-0.63694	0.0476466	0.972493
Exosc3	chr4:45342732-45342732(-);chr4:45342101-45342101(+)	-0.636879	0.0476745	0.893858
Arpc5	chr1:152766542-152766542(+);chr1:152766351-152766351(-)	-0.636757	0.0477308	0.959938
Ttyh1	chr7:4119408-4119408(+);chr7:4120728-4120728(-)	-0.636661	0.0477749	0.906971
Kndc1	chr7:139894696-139894696(+)	0.636437	0.0478781	0.929117
Cldnd1	chr16:58727910-58727910(+)	-0.636273	0.0479537	0.893858
Wwox	chr8:114439655-114439655(+)	0.6362	0.0479871	0.972493
Tspan7	chrX:10485158-10485158(+)	-0.636142	0.0480138	0.737347
E4f1	chr17:24455311-24455311(-)	-0.636065	0.0480495	0.895734
Utp3	chr5:88554462-88554462(+)	0.635682	0.0482267	0.960871
Haus7	chrX:73459044-73459044(-)	-0.63565	0.0482416	0.737347
Top1	chr2:160645888-160645888(+)	0.635317	0.0483956	0.737347
Trim3	chr7:105633571-105633571(-)	0.634882	0.0485977	0.967572
Spsb1	chr4:149955043-149955043(-)	0.634831	0.0486218	0.967572
Nipsnap1	chr11:4873951-4873951(+)	-0.634813	0.0486298	0.967572
Rpap1	chr2:119787537-119787537(-)	0.634683	0.0486903	0.893858
Rnf34	chr5:122850048-122850048(+)	0.634657	0.0487025	0.967572
Metrn	chr17:25797136-25797136(-)	0.63451	0.048771	0.930105
Ssrp1	chr2:85037234-85037234(+);chr2:85037462-85037462(-)	0.634472	0.048789	0.79286
Per1	chr11:69095217-69095217(+)	0.634292	0.0488727	0.972493
Spred1	chr2:117121374-117121374(+)	-0.634269	0.0488834	0.972493
Ugt8a	chr3:125938619-125938619(-)	-0.634059	0.0489816	0.945554
Cnrip1	chr11:17052381-17052381(-);chr11:17051586-17051586(+)	-0.633953	0.0490316	0.967215
Stx1a	chr5:135023482-135023482(+)	0.63381	0.0490982	0.972493
Rhebl1	chr15:98881404-98881404(-)	0.633521	0.0492338	0.893858
Tdg	chr10:82629828-82629828(+)	-0.63327	0.0493519	0.972493
Cnih3	chr1:181352628-181352628(+)	-0.633249	0.0493617	0.92394
Nptx1	chr11:119547753-119547753(-);chr11:119548630-119548630(+)	0.633245	0.0493635	0.930105
Vps39	chr2:120353137-120353137(-)	0.633015	0.0494715	0.737347
Prrx2	chr2:30834972-30834972(+)	0.63289	0.0495306	0.972493
Tor1aip1	chr1:156036480-156036480(-);chr1:156035403-156035403(+)	-0.63285	0.0495492	0.972493
Lhfp	chr3:53041528-53041528(+);chr3:53041755-53041755(-)	-0.632766	0.0495888	0.943256
Gm17251	chr17:33759992-33759992(+)	-0.63271	0.0496155	0.943256
Gfm2	chr13:97137937-97137937(+);chr13:97137926-97137926(-)	0.632302	0.0498082	0.948938
Dscr3	chr16:94526830-94526830(-)	-0.63228	0.0498183	0.943256
Tex261	chr6:83775813-83775813(-)	0.632188	0.0498622	0.893858
Phpt1	chr2:25574845-25574845(-);chr2:25575224-25575224(-);chr2:25575431-25575431(+)	-0.632035	0.0499344	0.972493

## Sheet: ST1b
Supplement Table 1b: Pearson correlation between log2FPKM (RNA-seq) and log2 normalized counts (ChIP-seq) of single-nucleosome peaks in promoter regions (p-val < 0.05)
Gene name	Summit of H3K4me3 peaks	r	p-val	p-adj
Gnas	chr2:174284320-174284320(+)	0.958089	1.28311e-05	0.748412
Tmppe	chr9:114401105-114401105(+)	-0.944952	3.75812e-05	0.748412
Lypd6	chr2:50066429-50066429(+)	0.942296	4.52279e-05	0.748412
Tmem181a	chr17:6270470-6270470(+)	0.941242	4.85625e-05	0.748412
Mtmr14	chr6:113237843-113237843(+)	0.936267	6.68071e-05	0.748412
Cdk2ap2	chr19:4097182-4097182(+)	-0.936133	6.73607e-05	0.748412
Fam132a	chr4:155962318-155962318(+)	-0.927429	0.000111097	0.748412
Polr3e	chr7:120917744-120917744(+)	-0.927262	0.000112099	0.748412
Tbc1d2b	chr9:90270804-90270804(-)	0.92714	0.000112837	0.748412
Gabpb1	chr2:126676337-126676337(-)	-0.926631	0.00011595	0.748412
Lypd6	chr2:50066429-50066429(+)	0.925742	0.000121539	0.748412
Zfp503	chr14:21989601-21989601(-)	-0.925629	0.000122266	0.748412
Btbd10	chr7:113369392-113369392(-)	-0.917318	0.000184874	0.935166
BC025920	chr10:81606270-81606270(+)	0.916815	0.000189291	0.935166
Rnf122	chr8:31111820-31111820(+)	0.915841	0.000198073	0.935166
Mast4	chr13:103334497-103334497(-)	-0.914884	0.000206995	0.935166
Tns3	chr11:8664535-8664535(-)	-0.913904	0.000216432	0.935166
Shisa8	chr15:82212815-82212815(-)	0.907393	0.000287374	0.950553
Gm21887	chrX:170009659-170009659(+)	0.907391	0.000287399	0.950553
Zfyve26	chr12:79296304-79296304(-)	0.907216	0.000289524	0.950553
Fam132a	chr4:155962318-155962318(+)	-0.906246	0.000301458	0.950553
Med13l	chr5:118560679-118560679(+)	-0.903863	0.000332302	0.950553
Gar1	chr3:129831396-129831396(-)	-0.902974	0.000344382	0.950553
Ccdc155	chr7:45204892-45204892(-)	-0.902708	0.000348057	0.950553
Ddi2	chr4:141723419-141723419(-)	-0.902639	0.000349024	0.950553
Cyb5d2	chr11:72796142-72796142(-)	-0.902538	0.000350427	0.950553
Tspan14	chr14:40966807-40966807(-)	0.900692	0.00037687	0.950553
Utp23	chr15:51877429-51877429(+)	-0.900391	0.000381328	0.950553
Ccdc97	chr7:25719088-25719088(-)	0.898323	0.000412919	0.950553
Apeh	chr9:108094606-108094606(-)	-0.898233	0.000414335	0.950553
Pspc1	chr14:56778316-56778316(-)	-0.898161	0.000415473	0.950553
Grb2	chr11:115708597-115708597(-)	0.897374	0.000428047	0.950553
Enpp4	chr17:44105809-44105809(-)	0.896162	0.000447952	0.950553
Grk4	chr5:34660379-34660379(+)	-0.896059	0.000449673	0.950553
Mthfd1l	chr10:3973118-3973118(+)	-0.895865	0.000452928	0.950553
Gart	chr16:91646952-91646952(-)	0.893639	0.00049155	0.956459
Tsc1	chr2:28641228-28641228(+)	-0.893191	0.0004996	0.956459
Calr	chr8:84846934-84846934(-)	-0.892417	0.000513761	0.956459
Fam120aos	chr13:48968287-48968287(+)	0.891851	0.00052427	0.956459
Mkln1os	chr6:31398773-31398773(-)	0.891517	0.000530555	0.956459
Eci1	chr17:24426683-24426683(+)	-0.887603	0.000608386	0.956459
Arpc4	chr6:113378115-113378115(+)	0.886909	0.000623024	0.956459
Lgr5	chr10:115587780-115587780(-)	0.886278	0.000636531	0.956459
Sp8	chr12:118846329-118846329(+)	0.886237	0.000637415	0.956459
Mast4	chr13:103334497-103334497(-)	-0.885562	0.000652136	0.956459
Adcy6	chr15:98607633-98607633(-)	-0.885532	0.000652784	0.956459
Myo10	chr15:25622525-25622525(+)	0.885469	0.000654174	0.956459
Hnrnpul2	chr19:8819401-8819401(+)	-0.885411	0.000655464	0.956459
Chn1os1	chr2:73658270-73658270(+)	0.884681	0.000671699	0.956459
Slc9b2	chr3:135307700-135307700(+)	-0.884586	0.000673852	0.956459
Trio	chr15:28025848-28025848(-)	-0.883614	0.000695992	0.956459
Zfp821	chr8:109705546-109705546(+)	0.883553	0.000697386	0.956459
Gm11762	chr11:119548630-119548630(+)	0.883024	0.000709669	0.956459
Gm45441	chr7:45830895-45830895(+)	0.882945	0.000711537	0.956459
Ptpre	chr7:135537481-135537481(+)	0.882747	0.000716166	0.956459
Cars	chr7:143600090-143600090(-)	0.881376	0.000748967	0.982403
D330023K18Rik	chr2:31152291-31152291(-)	0.880544	0.0007694	0.9915
Tma16	chr8:66486530-66486530(-)	-0.878503	0.000821243	0.999335
Uck1	chr2:32260159-32260159(-)	0.877913	0.000836689	0.999335
Mir22hg	chr11:75461539-75461539(+)	-0.877195	0.000855792	0.999335
Ephb6	chr6:41605482-41605482(+)	-0.876882	0.000864192	0.999335
Ormdl3	chr11:98587368-98587368(-)	0.875651	0.000897901	0.999335
Cdc16	chr8:13757676-13757676(+)	-0.875077	0.000913924	0.999335
Hif1an	chr19:44562850-44562850(+)	0.87463	0.000926568	0.999335
Clpp	chr17:56990264-56990264(+)	0.874281	0.000936512	0.999335
Gart	chr16:91646952-91646952(-)	0.873789	0.000950659	0.999335
Arfrp1	chr2:181365404-181365404(-)	-0.873718	0.000952712	0.999335
Syngr2	chr11:117809668-117809668(+);chr11:117809668-117809668(+)	0.873707	0.000953025	0.999335
Hexim1	chr11:103116231-103116231(+)	0.873538	0.000957935	0.999335
Fbln5	chr12:101819055-101819055(-)	-0.872839	0.00097844	0.999335
2700033N17Rik	chr2:116067444-116067444(-)	0.87253	0.000987593	0.999335
Dlx2	chr2:71546754-71546754(-)	0.872088	0.00100081	0.999335
Apeh	chr9:108094606-108094606(-)	-0.870483	0.00104987	0.999335
Rab24	chr13:55321980-55321980(-)	-0.87019	0.00105901	0.999335
Dhx9	chr1:153487660-153487660(-)	0.87015	0.00106028	0.999335
Eps8l1	chr7:4460674-4460674(+)	0.86962	0.00107696	0.999335
Pcdh17	chr14:84443563-84443563(+)	0.868124	0.00112513	0.999335
Dnah7b	chr1:46066315-46066315(+)	0.867587	0.00114281	0.999335
Chst2	chr9:95406722-95406722(-)	0.867137	0.00115774	0.999335
Fahd2a	chr2:127444565-127444565(-)	-0.866717	0.00117184	0.999335
Pttg1ip	chr10:77581720-77581720(+)	0.866614	0.00117532	0.999335
Rhebl1	chr15:98881404-98881404(-)	0.866284	0.00118648	0.999335
Med13l	chr5:118560679-118560679(+)	-0.865775	0.00120388	0.999335
Zfyve26	chr12:79296304-79296304(-)	0.865489	0.00121375	0.999335
N4bp3	chr11:51650842-51650842(-)	-0.865111	0.00122686	0.999335
Met	chr6:17463800-17463800(+)	0.864787	0.0012382	0.999335
Dcaf11	chr14:55560006-55560006(+)	-0.864341	0.00125389	0.999335
Ccdc137	chr11:120458115-120458115(+)	-0.861825	0.00134525	0.999335
Nsun2	chr13:69533746-69533746(+)	-0.861409	0.00136081	0.999335
1600014C10Rik	chr7:38183217-38183217(+)	-0.860964	0.00137761	0.999335
Pcyt2	chr11:120617936-120617936(-)	-0.860766	0.0013851	0.999335
Gm21887	chrX:170009659-170009659(+)	0.860359	0.00140066	0.999335
Ercc4	chr16:13109684-13109684(+)	0.860343	0.00140127	0.999335
Dyrk1a	chr16:94570010-94570010(+)	-0.860126	0.00140963	0.999335
Rpl10	chrX:74270812-74270812(+)	-0.860089	0.00141103	0.999335
Bcl6b	chr11:70229798-70229798(-)	-0.860063	0.00141205	0.999335
Suox	chr10:128674073-128674073(-)	-0.859074	0.00145059	0.999335
Gm42884	chr5:134552057-134552057(+)	-0.858447	0.00147542	0.999335
Syngr2	chr11:117809668-117809668(+);chr11:117809668-117809668(+)	0.857898	0.00149739	0.999335
Xrn2	chr2:147012996-147012996(+)	-0.857467	0.00151482	0.999335
Fam98b	chr2:117249739-117249739(+)	-0.857387	0.00151804	0.999335
Fbxl21	chr13:56522472-56522472(+)	-0.857081	0.00153054	0.999335
A230050P20Rik	chr9:20868642-20868642(+)	-0.856545	0.00155256	0.999335
Tmed2	chr5:124540695-124540695(+)	0.856055	0.00157292	0.999335
Alkbh3	chr2:94010807-94010807(-)	-0.855935	0.00157791	0.999335
Acp1	chr12:30911589-30911589(-)	-0.855561	0.00159363	0.999335
Myg1	chr15:102331709-102331709(+)	-0.855313	0.0016041	0.999335
Gbp3	chr3:142560026-142560026(+)	-0.854485	0.00163938	0.999335
Cln6	chr9:62838785-62838785(+)	-0.854474	0.00163986	0.999335
Ino80dos	chr1:63113078-63113078(+)	-0.854036	0.0016588	0.999335
1700008O03Rik	chr7:44385820-44385820(-)	0.853935	0.00166317	0.999335
Repin1	chr6:48593883-48593883(+)	0.85371	0.00167297	0.999335
Med13l	chr5:118560679-118560679(+)	-0.853272	0.00169216	0.999335
Map4k4	chr1:39900913-39900913(+)	0.852777	0.00171404	0.999335
Cchcr1	chr17:35517100-35517100(+)	-0.852144	0.00174229	0.999335
Ppm1d	chr11:85311244-85311244(+)	0.852026	0.00174761	0.999335
Kmt2d	chr15:98871204-98871204(-)	-0.851843	0.00175587	0.999335
Fan1	chr7:64374095-64374095(-)	0.851441	0.00177407	0.999335
Gem	chr4:11704457-11704457(+)	-0.850995	0.00179447	0.999335
Gbp3	chr3:142560026-142560026(+)	-0.850887	0.00179943	0.999335
Wdfy3	chr5:102069921-102069921(-)	-0.850824	0.00180233	0.999335
Fam120aos	chr13:48968287-48968287(+)	0.850565	0.0018143	0.999335
Iqcc	chr4:129619099-129619099(-)	0.850299	0.00182662	0.999335
Wdfy3	chr5:102069921-102069921(-)	-0.850233	0.00182967	0.999335
Rbsn	chr6:92214925-92214925(-)	-0.849657	0.00185664	0.999335
Sem1	chr6:6578663-6578663(-)	-0.84952	0.00186308	0.999335
Minpp1	chr19:32485769-32485769(+)	-0.849133	0.00188143	0.999335
Adra2a	chr19:54045182-54045182(+)	-0.848911	0.00189198	0.999335
Timm10	chr2:84826997-84826997(+)	0.848798	0.00189735	0.999335
Colgalt1	chr8:71610998-71610998(+)	0.848532	0.00191011	0.999335
Tesc	chr5:118027743-118027743(+)	0.848461	0.00191352	0.999335
Map2k6	chr11:110399122-110399122(+)	0.848194	0.00192641	0.999335
Tmppe	chr9:114401105-114401105(+)	-0.848069	0.00193243	0.999335
Eepd1	chr9:25481547-25481547(+)	0.848004	0.00193557	0.999335
Arhgap23	chr11:97415533-97415533(+)	0.847609	0.00195481	0.999335
Akirin1	chr4:123750345-123750345(-)	0.847471	0.00196155	0.999335
Ndp	chrX:16911774-16911774(-)	-0.847014	0.001984	0.999335
5330413P13Rik	chr2:131847683-131847683(-)	0.846638	0.00200263	0.999335
Nudt11	chrX:6047453-6047453(+)	0.845279	0.00207098	0.999335
Psd	chr19:46327156-46327156(-)	-0.845134	0.00207837	0.999335
Rnf114	chr2:167492645-167492645(+)	0.845055	0.00208239	0.999335
A230050P20Rik	chr9:20868642-20868642(+)	-0.844243	0.00212419	0.999335
Sft2d1	chr17:8311102-8311102(+)	-0.844222	0.00212531	0.999335
C330018D20Rik	chr18:56975368-56975368(-)	-0.844206	0.00212614	0.999335
Tmed2	chr5:124540695-124540695(+)	0.844159	0.00212855	0.999335
Necab3	chr2:154558890-154558890(-)	-0.843804	0.00214706	0.999335
Fahd2a	chr2:127444565-127444565(-)	-0.843767	0.00214901	0.999335
Tshz3	chr7:36698118-36698118(+)	-0.843521	0.0021619	0.999335
Xylb	chr9:119357381-119357381(+)	-0.843514	0.00216224	0.999335
Atp6v0c	chr17:24169702-24169702(-)	0.842216	0.0022312	0.999335
Eif2ak4	chr2:118388618-118388618(+)	0.842149	0.00223477	0.999335
Gfpt1	chr6:87042846-87042846(+)	0.841724	0.00225777	0.999335
Tox3	chr8:90348343-90348343(-)	0.841588	0.0022651	0.999335
Plin3	chr17:56290511-56290511(-)	-0.841348	0.00227817	0.999335
Fbxo2	chr4:148160621-148160621(+)	0.841346	0.00227828	0.999335
Atad2	chr15:58135082-58135082(-)	-0.841243	0.00228392	0.999335
Taf6l	chr19:8786417-8786417(-)	-0.840956	0.00229964	0.999335
Myd88	chr9:119341411-119341411(-)	0.840737	0.0023117	0.999335
Sox1	chr8:12395295-12395295(+)	0.84048	0.0023259	0.999335
Pcsk2os1	chr2:143547837-143547837(-)	0.840476	0.0023261	0.999335
Nppc	chr1:86670571-86670571(-)	0.840127	0.00234547	0.999335
Smpdl3a	chr10:57794335-57794335(+)	0.840113	0.00234624	0.999335
Fancg	chr4:43010506-43010506(-)	0.840013	0.00235181	0.999335
Cdh11	chr8:102785642-102785642(-)	-0.839803	0.00236356	0.999335
Oat	chr7:132576398-132576398(-)	-0.839571	0.00237658	0.999335
Ptn	chr6:36810220-36810220(-)	-0.839484	0.00238149	0.999335
Med13l	chr5:118560679-118560679(+)	-0.839392	0.00238667	0.999335
Arl6ip6	chr2:53191726-53191726(+)	0.839341	0.00238957	0.999335
Scaf11	chr15:96460843-96460843(-)	0.838803	0.00242007	0.999335
Abl2	chr1:156558786-156558786(+)	-0.838275	0.00245029	0.999335
Trim7	chr11:48826140-48826140(+)	-0.838109	0.00245985	0.999335
Gm14964	chr19:6532011-6532011(-)	-0.838076	0.00246173	0.999335
Cox7a2l	chr17:83514333-83514333(-)	-0.837983	0.00246709	0.999335
Pea15a	chr1:172206804-172206804(-)	0.837889	0.00247252	0.999335
1700123O20Rik	chr14:54686171-54686171(+)	-0.837579	0.00249052	0.999335
Eloa	chr4:136021763-136021763(-)	0.837275	0.00250822	0.999335
Ttc7b	chr12:100520822-100520822(-)	0.837092	0.00251895	0.999335
Cdc16	chr8:13757676-13757676(+)	-0.836876	0.00253166	0.999335
Nr4a3	chr4:48045153-48045153(+)	0.836759	0.00253851	0.999335
Baz1b	chr5:135187264-135187264(+)	-0.8363	0.00256572	0.999335
Cyb561d1	chr3:108201212-108201212(-)	-0.835993	0.002584	0.999335
Slc2a1	chr4:119108711-119108711(+)	-0.835946	0.00258678	0.999335
Ttc32	chr12:9029997-9029997(+)	0.83593	0.00258773	0.999335
Col9a2	chr4:121039385-121039385(+)	-0.835743	0.00259896	0.999335
Cnppd1	chr1:75142711-75142711(-)	-0.835358	0.00262211	0.999335
Edn1	chr13:42301270-42301270(+)	-0.835064	0.00263989	0.999335
Grik5	chr7:25072346-25072346(-)	-0.834455	0.00267703	0.999335
Ifnar2	chr16:91372783-91372783(+)	-0.833455	0.00273882	0.999335
Zrsr1	chr11:22973215-22973215(+)	0.833259	0.00275106	0.999335
Gm44777	chr7:116334255-116334255(+)	0.83316	0.0027572	0.999335
Ptms	chr6:124920103-124920103(-)	0.832644	0.00278967	0.999335
Vstm2a	chr11:16257724-16257724(+)	-0.832639	0.00278994	0.999335
Eif1ad	chr19:5366813-5366813(+)	0.83256	0.00279497	0.999335
Celsr2	chr3:108415552-108415552(-)	-0.832552	0.00279547	0.999335
Lipt2	chr7:100159277-100159277(+)	-0.83204	0.00282793	0.999335
Egln1	chr8:124949324-124949324(-)	0.831667	0.00285181	0.999335
Tmem70	chr1:16665207-16665207(+)	-0.83161	0.00285548	0.999335
Ddx51	chr5:110653451-110653451(+)	-0.83158	0.00285736	0.999335
Thap11	chr8:105855132-105855132(+)	0.831552	0.00285918	0.999335
Top3a	chr11:60777365-60777365(-)	0.831336	0.0028731	0.999335
Gm11772	chr11:120236122-120236122(-)	-0.830705	0.00291397	0.999335
Atxn2l	chr7:126503437-126503437(-)	0.830587	0.00292168	0.999335
Eif4enif1	chr11:3202392-3202392(+)	-0.830263	0.00294282	0.999335
Uqcrb	chr13:66905378-66905378(-)	0.830257	0.00294327	0.999335
Fgfr1op	chr17:8165501-8165501(+)	-0.830077	0.00295504	0.999335
Tbr1	chr2:61802930-61802930(+)	0.830015	0.00295913	0.999335
Tspyl2	chrX:152342425-152342425(-)	0.829822	0.00297188	0.999335
Pdcd11	chr19:47090766-47090766(+)	0.829493	0.00299364	0.999335
Fam188b	chr6:55203383-55203383(+)	-0.82913	0.00301782	0.999335
Pm20d2	chr4:33189737-33189737(-)	-0.829071	0.00302175	0.999335
Zfyve26	chr12:79296304-79296304(-)	0.828574	0.00305512	0.999335
Zfp407	chr18:84589725-84589725(-)	-0.828464	0.00306258	0.999335
Entpd7	chr19:43689672-43689672(+)	0.82842	0.00306553	0.999335
Zbtb8b	chr4:129440853-129440853(-)	0.828271	0.00307562	0.999335
Adarb1	chr10:77418270-77418270(-)	-0.827513	0.00312719	0.999335
Stat1	chr1:52119440-52119440(+)	-0.827437	0.00313246	0.999335
Wdfy3	chr5:102069921-102069921(-)	-0.827344	0.0031388	0.999335
Ralgapb	chr2:158409848-158409848(+)	-0.827159	0.00315158	0.999335
Nrg1	chr8:32884029-32884029(-)	0.826943	0.00316647	0.999335
Gm17484	chr8:25754480-25754480(+)	-0.826521	0.00319576	0.999335
Kptn	chr7:16119895-16119895(+)	-0.826431	0.00320198	0.999335
Syngr2	chr11:117809668-117809668(+);chr11:117809668-117809668(+)	0.8264	0.00320417	0.999335
Fads6	chr11:115297663-115297663(-)	-0.826384	0.00320529	0.999335
Lrfn3	chr7:30362772-30362772(-)	-0.826371	0.00320618	0.999335
Chn1os1	chr2:73658270-73658270(+)	0.826339	0.00320842	0.999335
Metap1	chr3:138489515-138489515(-)	-0.826184	0.00321921	0.999335
Arhgef4	chr1:34678188-34678188(+)	0.826176	0.00321984	0.999335
Marcksl1	chr4:129513581-129513581(+)	0.825852	0.0032425	0.999335
Gm14964	chr19:6532011-6532011(-)	-0.825536	0.00326482	0.999335
Gpx7	chr4:108406961-108406961(-)	0.825505	0.00326702	0.999335
Cdk2ap2	chr19:4097182-4097182(+)	-0.824896	0.00331027	0.999335
Ptp4a1	chr1:30949770-30949770(-)	-0.824784	0.0033183	0.999335
Vmac	chr17:56717699-56717699(-)	-0.824723	0.00332263	0.999335
Hdac10	chr15:89128700-89128700(-)	-0.824642	0.00332839	0.999335
Ajap1	chr4:153482811-153482811(-)	0.824427	0.00334388	0.999335
Ltbp1	chr17:75005568-75005568(+)	-0.824318	0.00335167	0.999335
Gar1	chr3:129831396-129831396(-)	0.82431	0.00335228	0.999335
Pde4a	chr9:21165714-21165714(+)	-0.824294	0.00335341	0.999335
Tctn1	chr5:122264460-122264460(-)	-0.824011	0.00337383	0.999335
Jakmip3	chr7:138940730-138940730(+)	0.823355	0.00342161	0.999335
Rbpms2	chr9:65629648-65629648(+)	-0.822813	0.00346135	0.999335
Erbin	chr13:103920514-103920514(-)	0.82258	0.00347858	0.999335
Thsd7b	chr1:129273302-129273302(+)	0.822471	0.00348662	0.999335
Npepl1	chr2:174110349-174110349(+)	-0.822439	0.00348898	0.999335
Ccdc84	chr9:44418569-44418569(-)	-0.822238	0.00350394	0.999335
Gnb1	chr4:155491361-155491361(+)	0.822235	0.00350413	0.999335
Sertm1	chr3:54915887-54915887(-)	-0.821453	0.00356265	0.999335
Rpl29	chr9:106429454-106429454(+)	-0.821349	0.00357043	0.999335
Paqr7	chr4:134496697-134496697(+)	0.821313	0.00357318	0.999335
Obscn	chr11:59136402-59136402(-)	-0.82131	0.00357337	0.999335
Cnih2	chr19:5098418-5098418(-)	-0.820881	0.00360587	0.999335
Cyb5b	chr8:107150640-107150640(+)	0.820871	0.00360665	0.999335
Myo1d	chr11:80780025-80780025(-)	-0.820842	0.00360884	0.999335
Chn1os1	chr2:73658270-73658270(+)	0.820772	0.00361411	0.999335
Tox3	chr8:90348343-90348343(-)	0.820751	0.00361571	0.999335
Entpd7	chr19:43689672-43689672(+)	0.820536	0.00363207	0.999335
Gm11915	chr4:28815076-28815076(-)	-0.820128	0.00366335	0.999335
Ddhd2	chr8:25754596-25754596(-)	0.820103	0.00366527	0.999335
Paqr9	chr9:95559657-95559657(+)	-0.820089	0.00366636	0.999335
Shisa8	chr15:82212815-82212815(-)	0.819822	0.00368688	0.999335
S1pr3	chr13:51408618-51408618(+)	-0.819641	0.00370085	0.999335
Nmd3	chr3:69721985-69721985(+)	-0.81956	0.00370709	0.999335
Arpc5	chr1:152766542-152766542(+)	-0.819548	0.00370804	0.999335
A530058N18Rik	chr2:114013563-114013563(+)	0.819506	0.00371133	0.999335
Pgghg	chr7:140941391-140941391(+)	-0.819447	0.00371584	0.999335
Agbl5	chr5:30888694-30888694(+)	-0.819392	0.00372011	0.999335
0610009E02Rik	chr2:26445696-26445696(+)	0.819314	0.00372618	0.999335
Fcgr3	chr1:171064935-171064935(-)	-0.819184	0.0037363	0.999335
Prkrip1	chr5:136198963-136198963(-)	-0.818519	0.00378832	0.999335
Ube4b	chr4:149426749-149426749(-)	-0.818471	0.0037921	0.999335
Eif4a1	chr11:69672423-69672423(-)	-0.81835	0.00380167	0.999335
Fam188b	chr6:55203383-55203383(+)	-0.817984	0.00383055	0.999335
Cacng5	chr11:107915055-107915055(-)	0.817889	0.00383814	0.999335
Fmc1	chr6:38533502-38533502(+)	-0.816953	0.0039129	0.999335
Med6	chr12:81595008-81595008(-)	0.816819	0.00392371	0.999335
Atp2b4	chr1:133801041-133801041(-)	0.816469	0.00395199	0.999335
Ubxn11	chr4:134102570-134102570(+)	0.816368	0.00396017	0.999335
Sema5b	chr16:35541145-35541145(+)	0.816289	0.00396659	0.999335
Mvp	chr7:127014621-127014621(-)	-0.81601	0.00398934	0.999335
Rwdd2b	chr16:87440573-87440573(-)	-0.815705	0.00401425	0.999335
Serinc4	chr2:121456781-121456781(-)	0.8157	0.00401469	0.999335
Mctp2	chr7:72306608-72306608(-)	-0.81557	0.00402535	0.999335
Cdc37	chr9:21149982-21149982(-)	0.815198	0.00405597	0.999335
Gorasp2	chr2:70661576-70661576(+)	-0.815179	0.00405757	0.999335
Bub1b	chr2:118598211-118598211(+)	-0.815129	0.00406171	0.999335
Serp1	chr3:58525892-58525892(-)	-0.814978	0.00407418	0.999335
Acot2	chr12:83987861-83987861(+)	0.81458	0.00410724	0.999335
Dusp1	chr17:26508519-26508519(-)	-0.814559	0.00410904	0.999335
Gm17115	chr17:32788394-32788394(+)	0.813987	0.00415689	0.999335
Gm35040	chr7:79536043-79536043(+)	-0.813963	0.00415893	0.999335
Smarcc2	chr10:128459248-128459248(+)	-0.813573	0.00419179	0.999335
Carm1	chr9:21546894-21546894(+)	-0.813473	0.00420024	0.999335
Rnf112	chr11:61454131-61454131(-)	0.813259	0.00421837	0.999335
Mcam	chr9:44134469-44134469(+)	-0.813049	0.00423627	0.999335
Eif2b2	chr12:85219481-85219481(+)	0.812616	0.00427328	0.999335
Pot1a	chr6:25809246-25809246(-)	-0.812513	0.00428204	0.999335
Nadk	chr4:155562378-155562378(+)	0.81243	0.00428924	0.999335
Cnst	chr1:179546370-179546370(+)	-0.812317	0.00429896	0.999335
Ldlrad4	chr18:67933257-67933257(+)	0.811973	0.0043286	0.999335
Acaa2	chr18:74779197-74779197(+)	-0.81163	0.00435838	0.999335
Ocel1	chr8:71371298-71371298(+)	0.810633	0.00444566	0.999335
Pgap2	chr7:102210208-102210208(+)	-0.810616	0.00444713	0.999335
Tpcn2	chr7:145284011-145284011(-)	-0.810569	0.00445129	0.999335
Wac	chr18:7868832-7868832(+)	-0.810417	0.00446473	0.999335
RP24-189I2.4	chr9:75314871-75314871(-)	-0.810251	0.00447945	0.999335
AI115009	chr3:152666913-152666913(+)	-0.810039	0.00449821	0.999335
Aplp1	chr7:30445535-30445535(-)	-0.809759	0.00452318	0.999335
Ubqln1	chr13:58215653-58215653(-)	0.809724	0.00452635	0.999335
Vps13b	chr15:35371546-35371546(+)	0.809671	0.00453105	0.999335
Akirin1	chr4:123750345-123750345(-)	-0.80954	0.00454273	0.999335
Dlx2	chr2:71546754-71546754(-)	0.809365	0.00455849	0.999335
Ranbp10	chr8:105827350-105827350(-)	0.80922	0.00457153	0.999335
Plin3	chr17:56290511-56290511(-)	-0.809203	0.00457305	0.999335
Mgat5	chr1:127205015-127205015(+)	0.80918	0.00457505	0.999335
Fam72a	chr1:131527903-131527903(+)	0.808801	0.00460932	0.999335
Slc25a29	chr12:108835883-108835883(-)	-0.808465	0.00463979	0.999335
R3hdm2	chr10:127380327-127380327(+)	-0.808185	0.00466524	0.999335
Neo1	chr9:59036441-59036441(-)	-0.808115	0.00467167	0.999335
Alad	chr4:62519918-62519918(-)	0.807973	0.00468466	0.999335
Api5	chr2:94438136-94438136(-)	-0.807929	0.00468871	0.999335
Tdg	chr10:82629828-82629828(+)	-0.807701	0.00470958	0.999335
Magi1	chr6:94283917-94283917(-)	-0.807654	0.00471388	0.999335
Slitrk1	chr14:108914239-108914239(-)	-0.80729	0.00474744	0.999335
Marcksl1	chr4:129513581-129513581(+)	0.80719	0.00475668	0.999335
Gpm6a	chr8:54954843-54954843(+)	-0.80719	0.00475672	0.999335
3110053B16Rik	chr12:20921262-20921262(-);chr12:20921262-20921262(-)	0.806991	0.00477514	0.999335
Gm3739	chr14:7315049-7315049(-)	-0.806794	0.0047935	0.999335
Egr3	chr14:70077445-70077445(+)	0.806724	0.00479997	0.999335
8030462N17Rik	chr18:77714010-77714010(-)	-0.806608	0.00481083	0.999335
Gm9776	chr13:94358818-94358818(-)	-0.806416	0.00482875	0.999335
Cdc42ep2	chr19:5924816-5924816(-)	0.806236	0.00484558	0.999335
Auts2	chr5:132543344-132543344(-)	-0.806197	0.00484922	0.999335
Sdccag8	chr1:176814660-176814660(+)	0.805676	0.00489832	0.999335
Cdt1	chr8:122568015-122568015(+)	0.805531	0.00491204	0.999335
Baz1b	chr5:135187264-135187264(+)	-0.805301	0.00493387	0.999335
Gxylt2	chr6:100704734-100704734(+)	0.805133	0.00494978	0.999335
Lrrc73	chr17:46254165-46254165(+)	-0.805068	0.004956	0.999335
Tcf7	chr11:52283014-52283014(-)	0.804996	0.00496289	0.999335
Pot1a	chr6:25809246-25809246(-)	-0.804463	0.00501395	0.999335
Ankrd27	chr7:35586244-35586244(+)	-0.804389	0.005021	0.999335
Tnfaip8l1	chr17:56162477-56162477(+)	0.804359	0.00502388	0.999335
Irf8	chr8:120736358-120736358(+)	0.804213	0.00503795	0.999335
Fam122a	chr19:24477356-24477356(-)	0.804154	0.00504366	0.999335
9130024F11Rik	chr1:56971412-56971412(+)	-0.803775	0.00508028	0.999335
Gm15927	chr7:3644887-3644887(-)	0.80373	0.00508468	0.999335
Cdc45	chr16:18811987-18811987(-)	-0.803639	0.00509357	0.999335
Cdk10	chr8:123224842-123224842(+)	-0.803629	0.00509452	0.999335
Lbh	chr17:72918305-72918305(+)	-0.803502	0.00510686	0.999335
Taf3	chr2:10048596-10048596(-)	0.802983	0.00515758	0.999335
Srrm4	chr5:116591817-116591817(-)	0.802839	0.00517174	0.999335
Trmt44	chr5:35575070-35575070(-)	-0.802778	0.0051777	0.999335
Hpcal1	chr12:17690814-17690814(+)	0.802669	0.00518846	0.999335
Pcbp3	chr10:76961887-76961887(-)	0.802633	0.00519199	0.999335
Lrrc28	chr7:67645268-67645268(-)	-0.802397	0.00521523	0.999335
Gm16596	chr12:108555614-108555614(-)	0.802362	0.00521875	0.999335
Ethe1	chr7:24587543-24587543(+)	-0.802025	0.00525207	0.999335
Kat8	chr7:127912516-127912516(+)	0.801598	0.00529459	0.999335
Cntn2	chr1:132543256-132543256(-)	0.801579	0.00529652	0.999335
Tfcp2	chr15:100552008-100552008(-)	-0.801435	0.00531097	0.999335
A430105I19Rik	chr2:118762661-118762661(-)	-0.801099	0.00534461	0.999335
Tmed2	chr5:124540695-124540695(+)	0.800983	0.0053563	0.999335
Kidins220	chr12:24974932-24974932(+)	0.800635	0.00539143	0.999335
Rps4l	chr6:148354656-148354656(+)	0.80034	0.00542137	0.999335
Arx	chrX:93286445-93286445(+)	0.80028	0.00542749	0.999335
Pcdh1	chr18:38212053-38212053(-)	0.8001	0.00544582	0.999335
Itsn1	chr16:91729281-91729281(+)	-0.800087	0.00544716	0.999335
Dlx5	chr6:6882085-6882085(-)	0.800002	0.00545581	0.999335
Mthfd2	chr6:83325908-83325908(-)	0.799918	0.0054644	0.999335
D030055H07Rik	chr9:106148687-106148687(+)	-0.799237	0.00553431	0.999335
Cuta	chr17:26939478-26939478(-)	0.798987	0.00556006	0.999335
Sem1	chr6:6578663-6578663(-)	0.798274	0.00563415	0.999335
Rpl28	chr7:4792874-4792874(+)	0.797902	0.00567316	0.999335
Alg3	chr16:20610768-20610768(-)	0.797856	0.00567799	0.999335
Mtx2	chr2:74825803-74825803(+)	-0.797797	0.00568419	0.999335
Efr3b	chr12:4038915-4038915(-)	0.797594	0.00570553	0.999335
Mybbp1a	chr11:72441355-72441355(+)	-0.797405	0.00572541	0.999335
Npc1	chr18:12236400-12236400(-)	-0.797187	0.00574852	0.999335
Gm13033	chr4:132884763-132884763(+)	0.797137	0.00575387	0.999335
Zbed3	chr13:95325237-95325237(+)	0.797127	0.00575485	0.999335
Sh3bp4	chr1:89070415-89070415(+)	0.797112	0.00575644	0.999335
Mfap1a	chr2:121506665-121506665(-)	0.7971	0.00575774	0.999335
Chn1os1	chr2:73658270-73658270(+)	0.797052	0.00576282	0.999335
Shroom3	chr5:92683435-92683435(+)	0.797024	0.00576584	0.999335
BC017643	chr11:121229322-121229322(-)	-0.796821	0.00578742	0.999335
Gpc3	chrX:52613950-52613950(-)	-0.796647	0.0058059	0.999335
Plaa	chr4:94603244-94603244(-)	-0.796495	0.00582216	0.999335
Hrh3	chr2:180104488-180104488(-)	-0.796264	0.00584687	0.999335
Dffa	chr4:149104146-149104146(+)	0.795966	0.00587891	0.999335
Taf15	chr11:83473086-83473086(+)	0.795883	0.00588788	0.999335
Alpl	chr4:137796384-137796384(-)	-0.79572	0.00590537	0.999335
Pdlim4	chr11:54069014-54069014(-)	-0.795611	0.00591723	0.999335
Slc7a1	chr5:148399904-148399904(-)	0.795059	0.00597708	0.999335
Slc19a2	chr1:164249046-164249046(+)	0.795001	0.00598344	0.999335
2010001A14Rik	chr11:57801417-57801417(-)	0.794619	0.0060251	0.999335
Zfp687	chr3:95015448-95015448(-)	-0.794476	0.00604083	0.999335
Aplf	chr6:87672193-87672193(-)	0.794452	0.00604345	0.999335
Paqr3	chr5:97111596-97111596(-)	0.794328	0.00605705	0.999335
Cntnap5c	chr17:57769570-57769570(+)	0.79431	0.00605907	0.999335
Ncoa1	chr12:4477182-4477182(-)	-0.79413	0.00607884	0.999335
Sh3kbp1	chrX:159627272-159627272(+)	-0.794031	0.00608982	0.999335
Tst	chr15:78405859-78405859(-)	0.793945	0.00609935	0.999335
Zfp512	chr5:31452431-31452431(+)	0.793822	0.00611292	0.999335
Pik3r5	chr11:68432121-68432121(+)	0.79377	0.00611865	0.999335
Sept10	chr10:59221847-59221847(-)	0.793678	0.00612885	0.999335
RP23-23P9.4	chr9:44877891-44877891(+)	0.793639	0.00613314	0.999335
Cacna1b	chr2:24763152-24763152(-)	-0.793592	0.00613842	0.999335
Ireb2	chr9:54863789-54863789(+)	-0.793471	0.00615188	0.999335
Pigl	chr11:62458460-62458460(+)	0.793414	0.00615812	0.999335
Bsg	chr10:79704491-79704491(+)	-0.793347	0.00616566	0.999335
Ubap2	chr4:41275144-41275144(-)	0.792795	0.00622734	0.999335
Eif4e3	chr6:99666771-99666771(-)	-0.79264	0.00624472	0.999335
Dnase1l1	chrX:74282337-74282337(-)	-0.792633	0.00624551	0.999335
Fam206a	chr4:56802345-56802345(+)	0.791544	0.00636875	0.999335
Adam23	chr1:63445891-63445891(+)	0.791504	0.00637331	0.999335
Trpv4	chr5:114658421-114658421(-)	-0.791206	0.00640734	0.999335
Sned1	chr1:93235841-93235841(+)	-0.791141	0.00641478	0.999335
Fbxo25	chr8:13907803-13907803(+)	-0.791005	0.0064303	0.999335
Abca6	chr11:110251776-110251776(-)	-0.791004	0.0064305	0.999335
Eif2ak3	chr6:70844515-70844515(+)	-0.791003	0.00643061	0.999335
Ddhd2	chr8:25754596-25754596(-)	0.790717	0.00646347	0.999335
Casp8	chr1:58795374-58795374(+)	-0.790436	0.0064959	0.999335
Dync1li1	chr9:114688790-114688790(+)	-0.790413	0.00649853	0.999335
Rnf150	chr8:82863356-82863356(+)	0.790041	0.00654165	0.999335
Mpped1	chr15:83779467-83779467(+)	-0.790035	0.00654232	0.999335
Gatad2b	chr3:90293178-90293178(+)	-0.78979	0.00657076	0.999335
3000002C10Rik	chr9:109832706-109832706(-)	0.789754	0.00657501	0.999335
Isyna1	chr8:70594373-70594373(+)	0.789744	0.00657613	0.999335
Gm4285	chr14:75844964-75844964(-)	-0.789425	0.00661341	0.999335
Arl1	chr10:88730858-88730858(+)	-0.789262	0.00663257	0.999335
Cuedc1	chr11:88098058-88098058(+)	-0.789201	0.00663969	0.999335
Dhrs4	chr14:55478758-55478758(+)	-0.789037	0.00665891	0.999335
AI115009	chr3:152666913-152666913(+)	-0.788981	0.00666554	0.999335
Pdk2	chr11:95041354-95041354(-)	-0.788978	0.00666587	0.999335
Amph	chr13:18948351-18948351(+)	-0.788872	0.00667832	0.999335
Tbck	chr3:132684144-132684144(+)	0.788727	0.00669546	0.999335
Ttc33	chr15:5185525-5185525(+)	-0.788211	0.00675656	0.999335
Rad54l2	chr9:106789194-106789194(-)	0.787674	0.00682065	0.999335
Zhx3	chr2:160872998-160872998(-)	0.787671	0.00682099	0.999335
Raf1	chr6:115676635-115676635(-)	-0.78764	0.00682469	0.999335
Chn1os1	chr2:73658270-73658270(+)	0.787464	0.0068458	0.999335
Tspan7	chrX:10485158-10485158(+)	-0.787441	0.00684857	0.999335
Acp1	chr12:30911589-30911589(-)	-0.787372	0.00685684	0.999335
Nars	chr18:64516557-64516557(-)	0.78688	0.00691601	0.999335
Sh3rf1	chr8:61223872-61223872(+)	-0.786797	0.00692612	0.999335
Tmod3	chr9:75559657-75559657(-)	0.786788	0.00692717	0.999335
Itpr2	chr6:146502223-146502223(-)	-0.786645	0.00694445	0.999335
Pgm2l1	chr7:100227394-100227394(+)	0.786642	0.00694486	0.999335
Pkp2	chr16:16213318-16213318(+)	-0.786555	0.00695541	0.999335
Ddx42	chr11:106216926-106216926(+)	-0.786496	0.00696254	0.999335
Atoh7	chr10:63099651-63099651(+)	-0.786477	0.00696489	0.999335
Rxrg	chr1:167598384-167598384(+)	-0.786266	0.00699051	0.999335
Fam19a5	chr15:87625230-87625230(+)	-0.786208	0.00699758	0.999335
Cox10	chr11:64079468-64079468(-)	-0.786146	0.00700516	0.999335
Cd46	chr1:195092249-195092249(-)	-0.78581	0.00704614	0.999335
Gatad2a	chr8:69996384-69996384(-)	-0.785532	0.00708025	0.999335
Tbc1d16	chr11:119228499-119228499(-)	-0.78548	0.00708672	0.999335
Tns3	chr11:8664535-8664535(-)	-0.785368	0.00710048	0.999335
Col6a2	chr10:76623630-76623630(-)	-0.785332	0.00710486	0.999335
Tmem158	chr9:123260764-123260764(-)	0.785096	0.00713393	0.999335
Gm16323	chr2:30413716-30413716(+)	0.785048	0.00713997	0.999335
Mapk7	chr11:61494406-61494406(-)	-0.784869	0.00716207	0.999335
Arpc2	chr1:74236084-74236084(+)	-0.784773	0.007174	0.999335
Zfp821	chr8:109705546-109705546(+)	0.784587	0.00719702	0.999335
Prrc1	chr18:57354733-57354733(+)	0.784582	0.00719772	0.999335
Csnk1g2	chr10:80622838-80622838(+)	-0.784403	0.00721991	0.999335
Gm9828	chr13:98316422-98316422(+)	0.784385	0.00722215	0.999335
Bcar1	chr8:111743809-111743809(-)	0.78413	0.00725396	0.999335
Ctsd	chr7:142388038-142388038(-)	0.784104	0.00725728	0.999335
Nr1h2	chr7:44553951-44553951(-)	0.783611	0.00731911	0.999335
Ebp	chrX:8193512-8193512(-)	-0.78337	0.00734944	0.999335
Smpdl3a	chr10:57794335-57794335(+)	0.783255	0.00736395	0.999335
Gipc2	chr3:152166230-152166230(-)	0.783195	0.00737147	0.999335
Rpl19	chr11:98026710-98026710(+)	0.783083	0.00738562	0.999335
Egln1	chr8:124949324-124949324(-)	-0.783023	0.0073933	0.999335
Omg	chr11:79504084-79504084(-)	-0.782954	0.00740202	0.999335
Zfp286	chr11:62789462-62789462(-)	0.782857	0.00741437	0.999335
Zfyve26	chr12:79296304-79296304(-)	0.782762	0.00742641	0.999335
Mpdu1	chr11:69662642-69662642(-)	-0.782727	0.00743083	0.999335
Zfp512b	chr2:181592803-181592803(-)	-0.782586	0.00744884	0.999335
1190007I07Rik	chr10:82623228-82623228(-)	0.782494	0.00746055	0.999335
Akirin1	chr4:123750345-123750345(-)	0.782483	0.00746186	0.999335
Parp14	chr16:35871544-35871544(-)	-0.782425	0.00746928	0.999335
Tmem30a	chr9:79793507-79793507(-)	-0.782423	0.00746954	0.999335
Slc30a9	chr5:67306955-67306955(+)	-0.782411	0.00747113	0.999335
AU022754	chr15:85581142-85581142(+)	0.782309	0.00748409	0.999335
Serinc4	chr2:121456781-121456781(-)	0.782274	0.00748861	0.999335
Etv3	chr3:87525407-87525407(+)	-0.782252	0.00749146	0.999335
Smarcc1	chr9:110117708-110117708(+)	0.782121	0.00750812	0.999335
Wasf2	chr4:133130505-133130505(+)	-0.782117	0.0075087	0.999335
Tmem263	chr10:85102627-85102627(+)	-0.782105	0.0075102	0.999335
Med6	chr12:81595008-81595008(-)	0.78209	0.0075121	0.999335
Lactb	chr9:66975484-66975484(-)	-0.781949	0.00753018	0.999335
Gucy1a3	chr3:82145789-82145789(-)	-0.781943	0.00753102	0.999335
Nos1ap	chr1:170589861-170589861(-)	-0.781879	0.00753921	0.999335
Ddx41	chr13:55536658-55536658(-)	0.781839	0.0075443	0.999335
Gtf3c4	chr2:28840360-28840360(-)	-0.781502	0.00758771	0.999335
Slc9a6	chrX:56609757-56609757(+)	-0.781414	0.00759909	0.999335
A630052C17Rik	chr11:29173558-29173558(-)	0.781394	0.00760168	0.999335
Fam173a	chr17:25792284-25792284(-)	-0.781278	0.00761663	0.999335
Tesc	chr5:118027743-118027743(+)	0.781066	0.00764412	0.999335
Nol4	chr18:23041653-23041653(-)	-0.780987	0.00765441	0.999335
Ccna2	chr3:36572150-36572150(-)	0.780731	0.00768764	0.999335
Eif3j1	chr2:122028546-122028546(+)	-0.780699	0.00769185	0.999335
Ptk2b	chr14:66281052-66281052(-)	-0.780669	0.00769572	0.999335
Slc4a11	chr2:130697519-130697519(-)	0.780637	0.00769985	0.999335
Prkab2	chr3:97658193-97658193(+)	0.780627	0.00770122	0.999335
Rpl29	chr9:106429454-106429454(+)	-0.780512	0.00771628	0.999335
Smap1	chr1:23922317-23922317(-)	-0.780407	0.00772988	0.999335
Ppm1d	chr11:85311244-85311244(+)	0.780174	0.00776047	0.999335
Zscan18	chr7:12803635-12803635(-)	0.780132	0.007766	0.999335
Mycn	chr12:12941914-12941914(-)	-0.780058	0.00777565	0.999335
Rab28	chr5:41708157-41708157(-)	-0.779827	0.00780599	0.999335
Crebl2	chr6:134830154-134830154(+)	0.779815	0.00780761	0.999335
Tmed1	chr9:21510252-21510252(-)	-0.779765	0.00781417	0.999335
Mkx	chr18:7004780-7004780(-)	-0.779746	0.00781668	0.999335
Zfyve26	chr12:79296304-79296304(-)	0.779744	0.00781698	0.999335
Peg13	chr15:72810324-72810324(-)	0.779629	0.0078321	0.999335
Usp35	chr7:97332020-97332020(-)	0.779479	0.00785193	0.999335
Hspa12a	chr19:58860984-58860984(-)	0.779245	0.00788286	0.999335
Ube4a	chr9:44965600-44965600(-)	0.779071	0.00790604	0.999335
Gm16286	chr18:80206765-80206765(+)	0.779066	0.00790671	0.999335
Gm3294	chr6:28981634-28981634(+)	-0.778983	0.00791766	0.999335
Nefl	chr14:68083863-68083863(+)	-0.778914	0.00792691	0.999335
Mus81	chr19:5488402-5488402(-)	0.778739	0.00795019	0.999335
Rtkn	chr6:83135463-83135463(+)	0.778422	0.00799251	0.999335
Zfp729a	chr13:67637791-67637791(-)	-0.778338	0.00800381	0.999335
Map4k4	chr1:39900913-39900913(+)	-0.778269	0.00801305	0.999335
Plcxd2	chr16:46010218-46010218(-)	0.778253	0.00801518	0.999335
Pmpcb	chr5:21737141-21737141(+)	-0.778102	0.00803546	0.999335
Rhou	chr8:123653929-123653929(+)	-0.777735	0.00808484	0.999335
Slc6a1	chr6:114282635-114282635(+)	-0.777677	0.00809269	0.999335
Il33	chr19:29925114-29925114(+)	0.777656	0.00809553	0.999335
Tceal1	chrX:136707982-136707982(+)	0.777563	0.00810806	0.999335
Hspa12a	chr19:58860984-58860984(-)	0.7775	0.00811659	0.999335
Rspo2	chr15:43170818-43170818(-)	-0.777485	0.00811862	0.999335
Eif4e2	chr1:87213914-87213914(+)	-0.77722	0.0081545	0.999335
Lrrc61	chr6:48554796-48554796(+)	-0.77706	0.00817631	0.999335
Ivns1abp	chr1:151344477-151344477(+)	-0.77702	0.00818168	0.999335
Cacng5	chr11:107915055-107915055(-)	0.776913	0.00819632	0.999335
Ajap1	chr4:153482811-153482811(-)	0.776884	0.00820023	0.999335
Amigo1	chr3:108186335-108186335(+)	-0.776778	0.00821472	0.999335
Dpy19l1	chr9:24503140-24503140(-)	-0.776727	0.00822176	0.999335
Usp9x	chrX:13071498-13071498(+)	0.776641	0.00823344	0.999335
Cdca4	chr12:112829389-112829389(-)	0.776573	0.00824273	0.999335
Id1	chr2:152736251-152736251(+)	-0.776502	0.00825246	0.999335
Itfg2	chr6:128424931-128424931(-)	0.776314	0.00827821	0.999335
Arf2	chr11:103966739-103966739(+)	0.776105	0.00830694	0.999335
Commd4	chr9:57158331-57158331(-)	0.775918	0.0083327	0.999335
Fgd3	chr13:49320311-49320311(-)	0.775798	0.0083493	0.999335
Plpp1	chr13:112800894-112800894(+)	0.775632	0.00837213	0.999335
Nars	chr18:64516557-64516557(-)	0.775562	0.00838189	0.999335
Arl6ip6	chr2:53191726-53191726(+)	0.775374	0.00840794	0.999335
Siah1b	chrX:164076493-164076493(-)	0.775205	0.00843143	0.999335
Nrbf2	chr10:67285305-67285305(-)	0.775193	0.00843305	0.999335
Rcl1	chr19:29101375-29101375(+)	-0.775163	0.00843722	0.999335
Rflnb	chr11:76027782-76027782(-)	0.775118	0.0084435	0.999335
Pdia3	chr2:121413775-121413775(+)	0.775001	0.00845973	0.999335
Xxylt1	chr16:31081432-31081432(-)	0.77486	0.00847939	0.999335
Crlf3	chr11:80080991-80080991(-)	-0.774845	0.00848152	0.999335
Fbxo25	chr8:13907803-13907803(+)	0.774838	0.00848258	0.999335
Nr2c2	chr6:92091390-92091390(+)	-0.774825	0.00848433	0.999335
Cnnm3	chr1:36511867-36511867(+)	0.774538	0.00852454	0.999335
Parp9	chr16:35938470-35938470(+)	-0.774532	0.00852526	0.999335
Ddi2	chr4:141723419-141723419(-)	-0.774531	0.00852551	0.999335
Golph3	chr15:12321496-12321496(+)	-0.774305	0.0085571	0.999335
Tmem42	chr9:123021326-123021326(+)	-0.774191	0.00857322	0.999335
Rtn3	chr19:7483289-7483289(-)	0.774129	0.00858185	0.999335
Apcdd1	chr18:62922327-62922327(+)	0.774119	0.00858327	0.999335
Pcsk5	chr19:17837632-17837632(-)	0.774064	0.00859108	0.999335
Rab28	chr5:41708157-41708157(-)	-0.774001	0.00859989	0.999335
Sav1	chr12:69987002-69987002(-)	0.77387	0.00861843	0.999335
Hnrnpu	chr1:178337797-178337797(-)	-0.773555	0.00866295	0.999335
Igfbp4	chr11:99041244-99041244(+)	0.773505	0.00867006	0.999335
Peg10	chr6:4747306-4747306(+)	0.77337	0.00868927	0.999335
Nr3c2	chr8:76899442-76899442(+)	0.773337	0.00869388	0.999335
1600002K03Rik	chr10:80172944-80172944(+)	-0.773266	0.00870397	0.999335
Dsel	chr1:111864918-111864918(-)	-0.77315	0.00872047	0.999335
Klhl2	chr8:64850017-64850017(-)	0.773104	0.00872712	0.999335
Mill2	chr7:18839966-18839966(+)	-0.773039	0.00873636	0.999335
Lysmd2	chr9:75625741-75625741(+)	0.773021	0.00873894	0.999335
Gm15706	chr6:145250529-145250529(+)	0.772902	0.0087559	0.999335
Srrm4	chr5:116591817-116591817(-)	0.772863	0.00876139	0.999335
Usp42	chr5:143732280-143732280(-)	-0.772848	0.00876358	0.999335
Tmem261	chr4:75278305-75278305(-)	-0.772681	0.00878745	0.999335
Mppe1	chr18:67245830-67245830(-)	-0.772653	0.0087914	0.999335
Gle1	chr2:29935426-29935426(+)	-0.77262	0.00879622	0.999335
Nol4	chr18:23041653-23041653(-)	-0.77258	0.00880191	0.999335
Adam23	chr1:63445891-63445891(+)	-0.772572	0.00880306	0.999335
Dbp	chr7:45705088-45705088(+)	0.77241	0.00882633	0.999335
2810006K23Rik	chr5:124328089-124328089(+)	-0.772404	0.0088272	0.999335
Slc35f2	chr9:53771538-53771538(+)	0.772333	0.00883741	0.999335
Polr3k	chr2:181864337-181864337(+)	-0.772285	0.00884423	0.999335
Synrg	chr11:83964428-83964428(+)	-0.772258	0.00884819	0.999335
Hexim1	chr11:103116231-103116231(+)	0.77224	0.00885071	0.999335
Gpr12	chr5:146585239-146585239(-)	0.772192	0.00885766	0.999335
Trim62	chr4:128883580-128883580(+)	0.772109	0.0088696	0.999335
Tinf2	chr14:55681817-55681817(-)	-0.772105	0.00887013	0.999335
Mrpl36	chr13:73331009-73331009(+)	-0.772024	0.00888187	0.999335
Klhl12	chr1:134455531-134455531(+)	-0.771931	0.00889527	0.999335
Prmt9	chr8:77549397-77549397(+)	-0.771408	0.00897106	0.999335
Ptchd4	chr17:42315947-42315947(+)	-0.771152	0.00900828	0.999335
Tbl3	chr17:24707660-24707660(-)	-0.771068	0.00902045	0.999335
Brd4	chr17:32284722-32284722(-)	-0.771064	0.0090211	0.999335
Nfatc2	chr2:168601657-168601657(-)	-0.770816	0.00905726	0.999335
Zbtb7b	chr3:89394776-89394776(-)	-0.77062	0.009086	0.999335
Arl6ip6	chr2:53191726-53191726(+)	0.77052	0.00910067	0.999335
Chd3os	chr11:69340461-69340461(+)	0.770489	0.00910519	0.999335
Mtpap	chr18:4375592-4375592(+)	-0.770348	0.0091259	0.999335
Hemk1	chr9:107338350-107338350(-)	0.77019	0.00914917	0.999335
Agbl3	chr6:34780432-34780432(+)	0.770138	0.00915679	0.999335
Cops5	chr1:10038168-10038168(-)	-0.770132	0.00915771	0.999335
Stx3	chr19:11819403-11819403(-)	-0.770073	0.00916639	0.999335
Tyms	chr5:30073617-30073617(-)	-0.769828	0.00920259	0.999335
Smarca5	chr8:80739497-80739497(-)	0.769776	0.00921032	0.999335
Rce1	chr19:4625617-4625617(-)	-0.769769	0.0092113	0.999335
Elovl1	chr4:118428093-118428093(+)	-0.769728	0.00921729	0.999335
Rad18	chr6:112696686-112696686(-)	0.769692	0.00922273	0.999335
Nfkbiz	chr16:55838899-55838899(-)	0.769485	0.0092534	0.999335
Rab11fip2	chr19:59943654-59943654(-)	-0.76944	0.00926008	0.999335
Slc36a4	chr9:15709738-15709738(+)	0.76937	0.00927042	0.999335
Mir670hg	chr2:94264918-94264918(-)	0.76935	0.00927342	0.999335
Ggt5	chr10:75589340-75589340(+)	-0.769325	0.00927723	0.999335
Galntl6	chr8:58912640-58912640(-)	0.769194	0.00929672	0.999335
Lbh	chr17:72918305-72918305(+)	-0.769006	0.00932463	0.999335
Mical1	chr10:41476314-41476314(+)	-0.768942	0.0093343	0.999335
Gm17509	chr13:117221075-117221075(-)	0.768886	0.0093426	0.999335
Klhl23	chr2:69821944-69821944(+)	0.768801	0.00935534	0.999335
Eif2ak3	chr6:70844515-70844515(+)	-0.768794	0.00935637	0.999335
Slc44a5	chr3:153973436-153973436(+)	0.768788	0.00935723	0.999335
Ppp1r10	chr17:35916434-35916434(+)	0.768785	0.0093577	0.999335
Asphd2	chr5:112394866-112394866(-)	-0.768775	0.00935918	0.999335
Zfp383	chr7:29908223-29908223(+)	0.768695	0.00937111	0.999335
Lonrf1	chr8:36249516-36249516(-)	-0.768605	0.00938471	0.999335
Gm26777	chr12:80518916-80518916(-)	-0.768541	0.00939426	0.999335
Rhot2	chr17:25844851-25844851(-)	0.768501	0.00940022	0.999335
Angel1	chr12:86726460-86726460(-)	0.768454	0.00940732	0.999335
Meaf6	chr4:125085134-125085134(+)	-0.768416	0.00941307	0.999335
Rab29	chr1:131867224-131867224(+)	-0.768373	0.00941958	0.999335
Cdk11b	chr4:155624854-155624854(+)	-0.768241	0.00943941	0.999335
Ywhah	chr5:33018816-33018816(+)	0.768215	0.0094433	0.999335
Mapk4	chr18:74065359-74065359(-)	-0.768128	0.00945642	0.999335
4930473A02Rik	chr2:130563749-130563749(-)	-0.768005	0.00947493	0.999335
Syt17	chr7:118448222-118448222(-)	0.767846	0.00949903	0.999335
Cbfb	chr8:105170674-105170674(+)	0.767466	0.00955655	0.999335
Galnt7	chr8:57653032-57653032(-)	0.767342	0.00957537	0.999335
Gabrb2	chr11:42419757-42419757(+)	0.767321	0.00957864	0.999335
Epc1	chr18:6516108-6516108(-)	0.767309	0.0095804	0.999335
Dyrk1a	chr16:94570010-94570010(+)	-0.767303	0.00958131	0.999335
BC004004	chr17:29268788-29268788(+)	0.767095	0.00961301	0.999335
2310039H08Rik	chr17:46772635-46772635(+)	-0.767087	0.00961427	0.999335
Ppp2r5c	chr12:110485739-110485739(+)	-0.76672	0.00967037	0.999335
Tgfbi	chr13:56609603-56609603(+)	-0.766353	0.0097267	0.999335
Entpd2	chr2:25395874-25395874(+)	-0.766304	0.00973419	0.999335
Gm6277	chr18:11839337-11839337(-)	-0.766297	0.00973531	0.999335
Vegfc	chr8:54077606-54077606(+)	0.766198	0.00975055	0.999335
Arl6	chr16:59639391-59639391(-)	-0.766144	0.00975873	0.999335
Mppe1	chr18:67245830-67245830(-)	-0.766079	0.00976881	0.999335
Ajap1	chr4:153482811-153482811(-)	0.766076	0.00976926	0.999335
4930581F22Rik	chr9:35116728-35116728(+)	-0.76605	0.00977335	0.999335
Bcl9	chr3:97297917-97297917(-)	0.76604	0.00977487	0.999335
6430573F11Rik	chr8:36457548-36457548(+)	0.765951	0.00978862	0.999335
Fam173a	chr17:25792284-25792284(-)	0.765927	0.0097923	0.999335
Sh3pxd2a	chr19:47464411-47464411(-)	-0.765802	0.00981156	0.999335
Cic	chr7:25267704-25267704(+)	-0.765778	0.00981537	0.999335
Vps13c	chr9:67840396-67840396(+)	0.765683	0.00982999	0.999335
Pald1	chr10:61383530-61383530(-)	0.765553	0.00985014	0.999335
Adrb1	chr19:56722372-56722372(+)	0.765509	0.00985697	0.999335
Smg9	chr7:24399619-24399619(+)	0.765494	0.00985932	0.999335
Cmpk2	chr12:26469204-26469204(+)	0.765414	0.0098718	0.999335
Uggt1	chr1:36244720-36244720(-)	-0.765409	0.00987261	0.999335
Cxxc1	chr18:74216131-74216131(+)	0.765383	0.00987655	0.999335
Spdya	chr17:71552061-71552061(+)	-0.765295	0.00989027	0.999335
Exph5	chr9:53301670-53301670(+)	0.765212	0.00990326	0.999335
Zswim1	chr2:164822686-164822686(+)	-0.765164	0.00991073	0.999335
Mrpl45	chr11:97315716-97315716(+)	0.764977	0.00993988	0.999335
1810058I24Rik	chr6:35252654-35252654(+)	-0.76489	0.00995343	0.999335
Pclo	chr5:14514918-14514918(+)	0.764827	0.00996331	0.999335
Cd274	chr19:29367455-29367455(+)	-0.764697	0.00998365	0.999335
Sft2d1	chr17:8311102-8311102(+)	0.76463	0.00999412	0.999335
Hfe	chr13:23710854-23710854(-)	-0.7646	0.0099989	0.999335
Cbfb	chr8:105170674-105170674(+)	0.764517	0.0100118	0.999335
Terf2ip	chr8:112011398-112011398(+)	-0.7644	0.0100302	0.999335
A230056P14Rik	chr7:55962531-55962531(+)	0.764103	0.0100769	0.999335
Met	chr6:17463800-17463800(+)	0.76406	0.0100838	0.999335
Tal1	chr4:115056426-115056426(+)	-0.764048	0.0100856	0.999335
Gm15506	chr7:98702928-98702928(-)	0.763918	0.0101061	0.999335
Fbxl16	chr17:25809085-25809085(+)	-0.763705	0.0101398	0.999335
Dscam	chr16:97170752-97170752(-)	-0.763679	0.010144	0.999335
Dgcr14	chr16:17911348-17911348(-)	0.763676	0.0101445	0.999335
Ddhd2	chr8:25754596-25754596(-)	0.763528	0.0101678	0.999335
Map2k2	chr10:81105915-81105915(+)	-0.763324	0.0102003	0.999335
Herc2	chr7:56050196-56050196(+)	-0.763319	0.0102011	0.999335
Exoc5	chr14:49066653-49066653(-)	-0.76329	0.0102057	0.999335
Supt3	chr17:44777152-44777152(+)	0.76323	0.0102152	0.999335
Gpr89	chr3:96905346-96905346(-)	0.763169	0.0102249	0.999335
Drp2	chrX:134404551-134404551(+)	0.763057	0.0102428	0.999335
Tmem42	chr9:123021326-123021326(+)	-0.76298	0.0102551	0.999335
Serac1	chr17:6079741-6079741(-)	0.762586	0.0103181	0.999335
Hps5	chr7:46796064-46796064(-)	-0.762556	0.0103228	0.999335
Galnt6	chr15:100729376-100729376(-)	0.76255	0.0103239	0.999335
Rint1	chr5:23787711-23787711(+)	0.762498	0.0103322	0.999335
Riok3	chr18:12128850-12128850(+)	0.762434	0.0103425	0.999335
Kifap3	chr1:163779583-163779583(+)	-0.762322	0.0103605	0.999335
Cdk17	chr10:93160875-93160875(+)	-0.76223	0.0103753	0.999335
Lipt2	chr7:100159277-100159277(+)	-0.762188	0.0103821	0.999335
Pecr	chr1:72284314-72284314(-)	-0.762159	0.0103868	0.999335
Plekha7	chr7:116308376-116308376(-)	-0.762142	0.0103895	0.999335
Syn1	chrX:20921004-20921004(-)	0.762008	0.010411	0.999335
4732471J01Rik	chr7:25376819-25376819(+)	0.761875	0.0104325	0.999335
Gm4430	chr2:129199194-129199194(-)	0.761873	0.0104328	0.999335
1700037H04Rik	chr2:131160081-131160081(-)	-0.761866	0.010434	0.999335
Ksr2	chr5:117414000-117414000(+)	0.761732	0.0104556	0.999335
Eif4a1	chr11:69672423-69672423(-)	-0.761639	0.0104707	0.999335
Tal1	chr4:115056426-115056426(+)	-0.76159	0.0104787	0.999335
Bcl2l13	chr6:120836212-120836212(+)	0.761498	0.0104935	0.999335
Nfatc2	chr2:168601657-168601657(-)	0.761478	0.0104968	0.999335
Wdr20	chr12:110737944-110737944(+)	-0.761462	0.0104994	0.999335
Tnrc6a	chr7:123123885-123123885(+)	0.761407	0.0105084	0.999335
Slc7a6os	chr8:106210935-106210935(-)	0.761365	0.0105151	0.999335
Pm20d2	chr4:33189737-33189737(-)	-0.761363	0.0105155	0.999335
Wdr3	chr3:100162407-100162407(-)	0.761359	0.0105161	0.999335
Tox3	chr8:90348343-90348343(-)	0.761236	0.0105362	0.999335
2410018L13Rik	chr12:23010284-23010284(-)	0.76095	0.0105827	0.999335
Rgs12	chr5:34949445-34949445(+)	0.760879	0.0105944	0.999335
Cand2	chr6:115774538-115774538(+)	-0.760667	0.0106289	0.999335
Insm1	chr2:146221921-146221921(+)	-0.760428	0.0106681	0.999335
D130020L05Rik	chr12:101082481-101082481(+)	-0.760389	0.0106746	0.999335
Aftph	chr11:20741589-20741589(-)	-0.760373	0.0106771	0.999335
Plppr4	chr3:117360876-117360876(-)	-0.760373	0.0106772	0.999335
Vps13d	chr4:145195005-145195005(-)	-0.760307	0.0106881	0.999335
Jmjd8	chr17:25828867-25828867(+)	-0.760151	0.0107137	0.999335
Marcksl1	chr4:129513581-129513581(+)	0.759951	0.0107467	0.999335
Zfp503	chr14:21989601-21989601(-)	-0.759934	0.0107493	0.999335
Kcnc1	chr7:46396497-46396497(+)	-0.759894	0.010756	0.999335
Gm13033	chr4:132884763-132884763(+)	-0.759869	0.0107602	0.999335
Efemp2	chr19:5473973-5473973(+)	0.759777	0.0107754	0.999335
Syne3	chr12:105009809-105009809(-)	0.759601	0.0108045	0.999335
Rpl29	chr9:106429454-106429454(+)	-0.759596	0.0108052	0.999335
Setd7	chr3:51560879-51560879(-)	-0.759552	0.0108126	0.999335
Dnajc10	chr2:80315466-80315466(+)	-0.75952	0.0108179	0.999335
Cdc42ep2	chr19:5924816-5924816(-)	0.759463	0.0108273	0.999335
Abhd5	chr9:122351608-122351608(+)	-0.759382	0.0108408	0.999335
Pigw	chr11:84880285-84880285(-)	-0.759186	0.0108733	0.999335
Phldb1	chr9:44735198-44735198(-)	-0.759004	0.0109037	0.999335
Sh3bp1	chr15:78899667-78899667(+)	0.758705	0.0109535	0.999335
Zfp106	chr2:120563843-120563843(-)	-0.758579	0.0109745	0.999335
Rab2a	chr4:8535644-8535644(+)	-0.758392	0.011006	0.999335
Sh2d5	chr4:138250403-138250403(+)	0.75833	0.0110163	0.999335
Selenoh	chr2:84670770-84670770(-)	-0.758302	0.0110211	0.999335
Rims1	chr1:22805994-22805994(-)	0.75826	0.011028	0.999335
Eif4a1	chr11:69672423-69672423(-)	0.758258	0.0110284	0.999335
Dpp8	chr9:65032414-65032414(+)	-0.758085	0.0110574	0.999335
Mns1	chr9:72438011-72438011(+)	0.758031	0.0110666	0.999335
Got1	chr19:43524605-43524605(-)	-0.75791	0.011087	0.999335
Tor1b	chr2:30952959-30952959(+)	-0.757747	0.0111144	0.999335
Fam109a	chr5:121848984-121848984(+)	-0.757712	0.0111204	0.999335
Tsc1	chr2:28641228-28641228(+)	-0.757658	0.0111296	0.999335
Pet100	chr8:3621548-3621548(+)	0.757463	0.0111626	0.999335
Mettl26	chr17:25875464-25875464(+)	-0.757389	0.0111751	0.999335
Arx	chrX:93286445-93286445(+)	0.757357	0.0111804	0.999335
Pld5	chr1:176275312-176275312(-)	0.757328	0.0111854	0.999335
Brd4	chr17:32284722-32284722(-)	-0.757248	0.0111989	0.999335
Lrrcc1	chr3:14533788-14533788(+)	0.757228	0.0112025	0.999335
Mtr	chr13:12258113-12258113(-)	0.757221	0.0112036	0.999335
Ino80	chr2:119477687-119477687(-)	-0.757188	0.0112092	0.999335
Ttc33	chr15:5185525-5185525(+)	-0.757182	0.0112102	0.999335
Gm26549	chr17:32284787-32284787(+)	0.757103	0.0112236	0.999335
C130026L21Rik	chr5:111581422-111581422(+)	0.756917	0.0112553	0.999335
Slc35f6	chr5:30647933-30647933(+)	-0.756867	0.0112639	0.999335
Megf10	chr18:57133090-57133090(+)	0.756864	0.0112644	0.999335
Trerf1	chr17:47140875-47140875(+)	-0.756855	0.0112659	0.999335
Gm20544	chr18:75367088-75367088(-)	-0.756829	0.0112703	0.999335
Dhx9	chr1:153487660-153487660(-)	-0.756827	0.0112706	0.999335
Htr1b	chr9:81633828-81633828(-)	-0.756716	0.0112896	0.999335
Pcyt1a	chr16:32430921-32430921(+)	0.756269	0.0113661	0.999335
Lhfpl2	chr13:94057796-94057796(+)	-0.755855	0.0114374	0.999335
Polg2	chr11:106779537-106779537(-)	0.75583	0.0114416	0.999335
Wnt7b	chr15:85581821-85581821(-)	0.755797	0.0114473	0.999335
Klc4	chr17:46645144-46645144(-)	-0.755617	0.0114783	0.999335
Atxn2l	chr7:126503437-126503437(-)	0.755528	0.0114938	0.999335
Tram1	chr1:13589910-13589910(-)	0.755503	0.011498	0.999335
Mical3	chr6:121130999-121130999(-)	0.755492	0.0114999	0.999335
Trim56	chr5:137116209-137116209(-)	-0.755425	0.0115116	0.999335
Gm37844	chr8:15028422-15028422(-)	-0.755245	0.0115428	0.999335
Rnpepl1	chr1:92910783-92910783(+)	0.755103	0.0115675	0.999335
Mfsd11	chr11:116852440-116852440(+)	0.755084	0.0115707	0.999335
Plekho2	chr9:65580040-65580040(-)	-0.75508	0.0115715	0.999335
Xrcc5	chr1:72307421-72307421(+)	0.754969	0.0115906	0.999335
RP23-453B15.7	chr9:123021572-123021572(-)	-0.754758	0.0116275	0.999335
Sugp2	chr8:70234226-70234226(+)	0.754622	0.0116512	0.999335
Armcx4	chrX:134686519-134686519(+)	0.754605	0.0116541	0.999335
Vps37d	chr5:135078266-135078266(-)	-0.754386	0.0116924	0.999335
Zfp128	chr7:12881177-12881177(+)	-0.754375	0.0116943	0.999335
Smim3	chr18:60501983-60501983(-)	0.754361	0.0116968	0.999335
Alg3	chr16:20610768-20610768(-)	0.754308	0.0117061	0.999335
Epha6	chr16:60605531-60605531(-)	0.754303	0.0117069	0.999335
Rcl1	chr19:29101375-29101375(+)	-0.754301	0.0117073	0.999335
Herc1	chr9:66350450-66350450(+)	0.754115	0.01174	0.999335
Mfsd14a	chr3:116662677-116662677(-)	-0.753981	0.0117634	0.999335
Ago2	chr15:73184840-73184840(-)	-0.753844	0.0117875	0.999335
Brms1	chr19:5041404-5041404(+)	0.753602	0.0118303	0.999335
Copg2	chr6:30896794-30896794(-)	0.753531	0.0118428	0.999335
Rapgef4	chr2:71981240-71981240(+)	-0.753522	0.0118444	0.999335
Unc13a	chr8:71671757-71671757(-)	0.753426	0.0118614	0.999335
Tmem251	chr12:102743760-102743760(+)	-0.753409	0.0118643	0.999335
Klf15	chr6:90462576-90462576(+)	-0.753222	0.0118973	0.999335
Acer2	chr4:86874396-86874396(+)	-0.753164	0.0119077	0.999335
Tmem164	chrX:142681406-142681406(+)	-0.753076	0.0119233	0.999335
Ptcd1	chr5:145167108-145167108(-)	0.753022	0.0119329	0.999335
Mfsd3	chr15:76701542-76701542(+)	0.753004	0.0119361	0.999335
Clic1	chr17:35049966-35049966(+)	-0.752936	0.0119481	0.999335
Frem1	chr4:83052339-83052339(-)	-0.7528	0.0119723	0.999335
Cdc45	chr16:18811987-18811987(-)	-0.752786	0.0119749	0.999335
Lix1l	chr3:96601149-96601149(+)	0.752568	0.0120137	0.999335
Slc35f3	chr8:126298558-126298558(+)	0.752568	0.0120137	0.999335
Ndor1	chr2:25256022-25256022(-)	0.752558	0.0120154	0.999335
Adar	chr3:89715022-89715022(+)	0.752353	0.0120521	0.999335
Parp3	chr9:106476949-106476949(-)	-0.752284	0.0120645	0.999335
Ccar1	chr10:62792286-62792286(-)	0.752236	0.012073	0.999335
Lsg1	chr16:30587592-30587592(-)	0.75219	0.0120812	0.999335
Kctd12	chr14:102982637-102982637(-)	-0.752149	0.0120885	0.999335
Tmub2	chr11:102284931-102284931(+)	0.752051	0.0121061	0.999335
Gm5607	chr8:12385771-12385771(+)	0.75203	0.0121099	0.999335
Inafm1	chr7:16273617-16273617(-)	0.751908	0.0121319	0.999335
Ubap2l	chr3:90052628-90052628(-)	0.751825	0.0121468	0.999335
Rftn1	chr17:50190674-50190674(-)	0.75179	0.012153	0.999335
C1galt1	chr6:7844842-7844842(+)	-0.751717	0.0121661	0.999335
Kcnh5	chr12:75177332-75177332(-)	0.751671	0.0121744	0.999335
Pptc7	chr5:122284365-122284365(+)	-0.751639	0.0121802	0.999335
Gm42456	chr5:137288662-137288662(-)	0.751623	0.0121831	0.999335
RP24-175C20.18	chr9:44479759-44479759(-)	-0.75131	0.0122396	0.999335
Dusp22	chr13:30659999-30659999(+)	-0.751018	0.0122923	0.999335
4930447M23Rik	chr2:19344317-19344317(+)	-0.750959	0.0123031	0.999335
Pkd2	chr5:104459450-104459450(+)	0.750936	0.0123073	0.999335
Aak1	chr6:86849517-86849517(+)	-0.750853	0.0123223	0.999335
Rgl3	chr9:21989446-21989446(-)	-0.750839	0.0123248	0.999335
Kif1b	chr4:149307693-149307693(-)	-0.750837	0.0123252	0.999335
Safb	chr17:56584825-56584825(+)	-0.750835	0.0123256	0.999335
K230010J24Rik	chr15:76009888-76009888(+)	-0.750623	0.0123641	0.999335
BC025920	chr10:81606270-81606270(+)	0.750615	0.0123656	0.999335
Gm14291	chr2:167201576-167201576(+)	0.75051	0.0123848	0.999335
Hnrnpd	chr5:99978938-99978938(-)	-0.750492	0.0123881	0.999335
Fgd5	chr6:91978878-91978878(+)	-0.750485	0.0123892	0.999335
Dhx16	chr17:35879819-35879819(+)	-0.750423	0.0124005	0.999335
6330409D20Rik	chr2:32741016-32741016(-)	0.750124	0.0124551	0.999335
Sept11	chr5:93093437-93093437(+)	-0.749806	0.0125134	0.999335
Tmem159	chr7:120102353-120102353(+)	0.749797	0.0125151	0.999335
9030612E09Rik	chr10:43174704-43174704(+)	-0.749613	0.0125488	0.999335
Kcnd3os	chr3:105452955-105452955(-)	-0.74961	0.0125495	0.999335
Vamp8	chr6:72390703-72390703(-)	-0.749538	0.0125628	0.999335
Manbal	chr2:157367594-157367594(+)	0.749516	0.0125667	0.999335
Dtnbp1	chr13:45002096-45002096(-)	0.749507	0.0125683	0.999335
Ubap2	chr4:41275144-41275144(-)	-0.749328	0.0126015	0.999335
Vstm2b	chr7:40898328-40898328(+)	0.749235	0.0126186	0.999335
Ift172	chr5:31291116-31291116(-)	0.749235	0.0126186	0.999335
Eif4ebp1	chr8:27260329-27260329(+)	0.74906	0.0126509	0.999335
Ptn	chr6:36810220-36810220(-)	-0.749043	0.012654	0.999335
B3gat2	chr1:23761753-23761753(+)	-0.748996	0.0126628	0.999335
Efs	chr14:54926788-54926788(-)	-0.748907	0.0126793	0.999335
Rrp1	chr10:78413043-78413043(-)	0.748843	0.012691	0.999335
Atp1a2	chr1:172298064-172298064(-)	-0.74859	0.012738	0.999335
Cenpu	chr8:46552028-46552028(+)	-0.748555	0.0127446	0.999335
Psmd3	chr11:98682554-98682554(+)	-0.748344	0.0127839	0.999335
Dusp14	chr11:84069261-84069261(-)	-0.748299	0.0127923	0.999335
Mcf2	chrX:60179089-60179089(-)	0.748141	0.0128216	0.999335
Spsb2	chr6:124808661-124808661(+)	-0.748035	0.0128415	0.999335
Chn1os1	chr2:73658270-73658270(+)	0.748033	0.0128419	0.999335
Slc12a6	chr2:112265825-112265825(+)	0.747946	0.012858	0.999335
Taf15	chr11:83473086-83473086(+)	0.747904	0.012866	0.999335
Pik3ip1	chr11:3330401-3330401(+)	0.747817	0.0128822	0.999335
Cnksr2	chrX:158043294-158043294(-)	-0.747732	0.0128983	0.999335
Otx1	chr11:22002897-22002897(-)	0.747623	0.0129186	0.999335
Prr16	chr18:51117898-51117898(+)	-0.747619	0.0129195	0.999335
9330151L19Rik	chr12:69197211-69197211(+)	-0.747528	0.0129365	0.999335
BC024978	chr7:27195781-27195781(+)	0.747489	0.0129439	0.999335
Pcca	chr14:122534324-122534324(+)	0.747136	0.0130102	0.999335
Sumf2	chr5:129846986-129846986(+)	-0.746951	0.0130452	0.999335
Lrp11	chr10:7589800-7589800(+)	-0.746835	0.0130671	0.999335
Fgfr2	chr7:133123350-133123350(-)	-0.746832	0.0130677	0.999335
Wnt4	chr4:137277489-137277489(+)	0.746824	0.0130692	0.999335
5430400D12Rik	chr7:79920723-79920723(+)	-0.746572	0.013117	0.999335
Kdm5c	chrX:152233020-152233020(+)	0.746438	0.0131423	0.999335
Tmem80	chr7:141327739-141327739(+)	-0.746305	0.0131677	0.999335
Ccdc189	chr7:127588595-127588595(-)	0.746234	0.0131813	0.999335
Tns2	chr15:102102988-102102988(+)	-0.746008	0.0132242	0.999335
N4bp2os	chr5:65764379-65764379(-)	0.74595	0.0132353	0.999335
Kcna3	chr3:107036169-107036169(+)	0.745947	0.0132359	0.999335
Otud1	chr2:19657752-19657752(+)	-0.745944	0.0132364	0.999335
Tcf7	chr11:52283014-52283014(-)	0.745893	0.0132463	0.999335
BC048403	chr10:121739937-121739937(+)	-0.745839	0.0132564	0.999335
Smn1	chr13:100124852-100124852(+)	-0.745832	0.0132579	0.999335
Qrsl1	chr10:43901745-43901745(-)	-0.74581	0.0132621	0.999335
Kifap3	chr1:163779583-163779583(+)	-0.745801	0.0132639	0.999335
Alox12b	chr11:69156989-69156989(+)	0.7458	0.013264	0.999335
Nckap1	chr2:80581380-80581380(-)	-0.745677	0.0132876	0.999335
Ubr2	chr17:47010532-47010532(-)	-0.745608	0.0133007	0.999335
Smarca4	chr9:21616169-21616169(+)	0.745587	0.0133048	0.999335
Atxn2l	chr7:126503437-126503437(-)	-0.745526	0.0133164	0.999335
Tns3	chr11:8664535-8664535(-)	-0.745435	0.0133338	0.999335
Kmt2d	chr15:98871204-98871204(-)	-0.745365	0.0133472	0.999335
Psd	chr19:46327156-46327156(-)	-0.745356	0.0133491	0.999335
Nadsyn1	chr7:143822849-143822849(-)	-0.745258	0.0133679	0.999335
Adcy3	chr12:4133103-4133103(+)	0.745241	0.0133711	0.999335
Abca3	chr17:24351950-24351950(+)	0.745176	0.0133836	0.999335
Arnt2	chr7:84410176-84410176(-)	-0.745125	0.0133935	0.999335
Rgcc	chr14:79301645-79301645(-)	0.745062	0.0134055	0.999335
Bet1	chr6:4086972-4086972(-)	-0.744904	0.013436	0.999335
Tulp3	chr6:128355851-128355851(-)	0.744807	0.0134548	0.999335
Mvp	chr7:127014621-127014621(-)	-0.744806	0.0134549	0.999335
Tox	chr4:6991557-6991557(-)	0.744734	0.0134689	0.999335
Cbfb	chr8:105170674-105170674(+)	0.744716	0.0134723	0.999335
Gm26636	chr6:87914459-87914459(-)	0.744676	0.0134801	0.999335
Enkd1	chr8:105708210-105708210(-)	-0.744575	0.0134997	0.999335
P2rx4	chr5:122707544-122707544(+)	0.744477	0.0135186	0.999335
Itsn1	chr16:91729281-91729281(+)	-0.744464	0.013521	0.999335
Tmco6	chr18:36735068-36735068(+)	-0.744401	0.0135334	0.999335
Cast	chr13:74807921-74807921(-)	-0.744382	0.013537	0.999335
Egln1	chr8:124949324-124949324(-)	0.744375	0.0135383	0.999335
Cmc2	chr8:116921455-116921455(-)	0.744258	0.0135612	0.999335
Ptprj	chr2:90580647-90580647(-)	0.744192	0.013574	0.999335
Sft2d3	chr18:31911903-31911903(-)	-0.744054	0.0136007	0.999335
Bean1	chr8:104170442-104170442(+)	0.744025	0.0136064	0.999335
Srrm4	chr5:116591817-116591817(-)	0.743984	0.0136143	0.999335
Rnft1	chr11:86484657-86484657(+)	-0.743943	0.0136223	0.999335
Taldo1	chr7:141392199-141392199(+)	-0.74387	0.0136366	0.999335
Lipg	chr18:74961263-74961263(-)	-0.743866	0.0136374	0.999335
Zfp36l2	chr17:84187947-84187947(-)	0.743851	0.0136402	0.999335
Itpr2	chr6:146502223-146502223(-)	-0.74382	0.0136463	0.999335
Ltn1	chr16:87432606-87432606(-)	-0.743798	0.0136507	0.999335
Neat1	chr19:5845478-5845478(-)	-0.743778	0.0136545	0.999335
Ipo11	chr13:106936958-106936958(-)	0.743682	0.0136733	0.999335
Itm2c	chr1:85894281-85894281(+)	0.743549	0.0136993	0.999335
Tctn1	chr5:122264460-122264460(-)	0.743376	0.0137331	0.999335
Plekhn1	chr4:156234857-156234857(-)	-0.743352	0.0137377	0.999335
Dcaf6	chr1:165460475-165460475(-)	0.743342	0.0137398	0.999335
Mta3	chr17:83706163-83706163(+)	0.743266	0.0137546	0.999335
Nell2	chr15:95528706-95528706(-)	-0.74326	0.0137558	0.999335
Sp8	chr12:118846329-118846329(+)	0.743217	0.0137643	0.999335
Bcap29	chr12:31634658-31634658(-)	-0.743186	0.0137703	0.999335
Zik1	chr7:10495394-10495394(-)	-0.743178	0.013772	0.999335
Cend1	chr7:141429491-141429491(-)	-0.743165	0.0137744	0.999335
Polr2b	chr5:77310147-77310147(+)	-0.743127	0.0137819	0.999335
2510009E07Rik	chr16:21694665-21694665(-)	0.743087	0.0137899	0.999335
Itsn2	chr12:4592638-4592638(+)	-0.743026	0.0138018	0.999335
Setd7	chr3:51560879-51560879(-)	-0.742985	0.0138099	0.999335
Gm6277	chr18:11839337-11839337(-)	-0.742902	0.0138263	0.999335
Rcl1	chr19:29101375-29101375(+)	-0.7428	0.0138463	0.999335
Usp36	chr11:118290244-118290244(-)	0.742667	0.0138725	0.999335
Ang	chr14:51091077-51091077(+);chr14:51091077-51091077(+)	-0.74253	0.0138996	0.999335
Atp1a2	chr1:172298064-172298064(-)	-0.742481	0.0139092	0.999335
Fbxl16	chr17:25809085-25809085(+)	-0.74248	0.0139095	0.999335
Sall3	chr18:80986578-80986578(-)	0.742424	0.0139205	0.999335
Scn2b	chr9:45117782-45117782(+)	0.742402	0.0139249	0.999335
AW209491	chr13:14630245-14630245(+)	-0.742372	0.0139309	0.999335
Cxcl12	chr6:117168535-117168535(+)	-0.742329	0.0139393	0.999335
Vps33b	chr7:80269649-80269649(+)	0.742309	0.0139432	0.999335
Fdxacb1	chr9:50768236-50768236(+)	-0.742251	0.0139547	0.999335
Mical3	chr6:121130999-121130999(-)	0.742151	0.0139745	0.999335
St8sia2	chr7:74013690-74013690(-)	0.742136	0.0139775	0.999335
Elovl1	chr4:118428093-118428093(+)	-0.742107	0.0139833	0.999335
C130026L21Rik	chr5:111581422-111581422(+)	0.741986	0.0140072	0.999335
Rpl27a	chr7:109519147-109519147(+)	0.741986	0.0140074	0.999335
Foxo4	chrX:101254528-101254528(+)	-0.741938	0.0140168	0.999335
Arfrp1	chr2:181365404-181365404(-)	-0.741879	0.0140285	0.999335
Tmed9	chr13:55593135-55593135(+)	0.741802	0.014044	0.999335
Fam107a	chr14:8318023-8318023(-)	0.741787	0.0140468	0.999335
Gm35315	chr5:110094420-110094420(-)	0.741744	0.0140554	0.999335
Nmrk1	chr19:18631950-18631950(+)	-0.741733	0.0140576	0.999335
Mfsd14a	chr3:116662677-116662677(-)	-0.741514	0.0141012	0.999335
Pot1a	chr6:25809246-25809246(-)	-0.741464	0.0141112	0.999335
Pml	chr9:58249786-58249786(-)	-0.741354	0.0141333	0.999335
Top2b	chr14:16365179-16365179(+)	0.741293	0.0141455	0.999335
Glg1	chr8:111259216-111259216(-)	-0.741027	0.0141986	0.999335
Gm13446	chr2:35558702-35558702(-)	0.740833	0.0142375	0.999335
Klf9	chr19:23141226-23141226(+)	-0.740775	0.0142493	0.999335
Nap1l5	chr6:58907076-58907076(-)	0.74047	0.0143106	0.999335
Zfp658	chr7:43562256-43562256(+)	0.740343	0.0143363	0.999335
Ccdc171	chr4:83525545-83525545(+)	0.740343	0.0143364	0.999335
Mov10	chr3:104818563-104818563(-)	-0.740312	0.0143425	0.999335
Stard3nl	chr13:19395795-19395795(-)	-0.740311	0.0143428	0.999335
Atad1	chr19:32712298-32712298(-)	-0.740241	0.0143569	0.999335
Zc3h12b	chrX:95711678-95711678(+)	-0.740134	0.0143786	0.999335
Spred2	chr11:19924375-19924375(+)	-0.740028	0.0144001	0.999335
Hpcal4	chr4:123183227-123183227(+)	-0.739769	0.0144525	0.999335
Vcl	chr14:20929433-20929433(+)	-0.739676	0.0144713	0.999335
Lysmd1	chr3:95134088-95134088(+)	-0.739596	0.0144877	0.999335
Tshz3	chr7:36698118-36698118(+)	-0.739453	0.0145166	0.999335
Lars	chr18:42262122-42262122(-)	0.739452	0.0145169	0.999335
Grik4	chr9:42944493-42944493(-)	0.739321	0.0145436	0.999335
Pea15a	chr1:172206804-172206804(-)	-0.739273	0.0145535	0.999335
Ifnar2	chr16:91372783-91372783(+)	-0.739255	0.014557	0.999335
Tsnax	chr8:125012997-125012997(+)	0.739041	0.0146007	0.999335
Amph	chr13:18948351-18948351(+)	-0.738992	0.0146108	0.999335
Twf1	chr15:94589889-94589889(-)	-0.738912	0.0146272	0.999335
Fam120a	chr13:48968017-48968017(-)	0.738853	0.0146392	0.999335
Slc10a7	chr8:78509346-78509346(+)	0.738851	0.0146397	0.999335
Sco2	chr15:89373818-89373818(-)	-0.738698	0.0146711	0.999335
Suclg2	chr6:95718800-95718800(-)	0.738692	0.0146723	0.999335
Pik3r5	chr11:68432121-68432121(+)	0.738667	0.0146774	0.999335
Wdfy3	chr5:102069921-102069921(-)	-0.738634	0.0146842	0.999335
Mettl7a1	chr15:100304817-100304817(+)	-0.738413	0.0147295	0.999335
Mthfd2l	chr5:90931117-90931117(+)	-0.738274	0.0147581	0.999335
Gpat4	chr8:23208346-23208346(-)	-0.73827	0.0147591	0.999335
Cox5b	chr1:36691484-36691484(+)	0.737994	0.0148159	0.999335
Adgrb2	chr4:129984870-129984870(+)	0.737938	0.0148276	0.999335
Hfe	chr13:23710854-23710854(-)	-0.737858	0.0148442	0.999335
Ccdc102a	chr8:94918098-94918098(-)	-0.737838	0.0148481	0.999335
Ubfd1	chr7:122067175-122067175(+)	-0.737798	0.0148564	0.999335
Ppp1r12a	chr10:108162193-108162193(+)	-0.737671	0.0148829	0.999335
Arl1	chr10:88730858-88730858(+)	-0.737619	0.0148936	0.999335
Calcoco1	chr15:102722178-102722178(-)	0.737505	0.0149172	0.999335
Syngr2	chr11:117809668-117809668(+);chr11:117809668-117809668(+)	0.737456	0.0149274	0.999335
Mical3	chr6:121130999-121130999(-)	0.737366	0.0149461	0.999335
Enho	chr4:41640324-41640324(-)	-0.737281	0.0149637	0.999335
Tmem94	chr11:115765433-115765433(+)	-0.737236	0.014973	0.999335
Qpct	chr17:79051906-79051906(+)	0.737052	0.0150114	0.999335
Tubd1	chr11:86544991-86544991(+)	-0.737052	0.0150115	0.999335
Gpr108	chr17:57247641-57247641(-)	0.736935	0.0150359	0.999335
Fam3c	chr6:22356243-22356243(-)	0.736747	0.015075	0.999335
Rasd2	chr8:75213944-75213944(+)	0.736694	0.0150863	0.999335
Zfp248	chr6:118455528-118455528(-)	-0.736684	0.0150884	0.999335
Edc3	chr9:57708540-57708540(+)	-0.736618	0.0151021	0.999335
Nmi	chr2:51973494-51973494(-)	0.736523	0.0151219	0.999335
Gm26549	chr17:32284787-32284787(+)	0.736362	0.0151557	0.999335
Pik3r5	chr11:68432121-68432121(+)	0.736354	0.0151574	0.999335
Ciart	chr3:95882251-95882251(-)	0.736288	0.0151712	0.999335
Suv39h2	chr2:3475031-3475031(-)	0.736217	0.0151861	0.999335
Rps28	chr17:33824562-33824562(-)	0.736147	0.0152009	0.999335
Slc39a8	chr3:135825279-135825279(+)	-0.73611	0.0152088	0.999335
Med7	chr11:46436925-46436925(+)	-0.736085	0.015214	0.999335
Rasgef1b	chr5:99729065-99729065(-)	0.736031	0.0152253	0.999335
Crym	chr7:120202111-120202111(-)	0.735994	0.0152331	0.999335
Mical1	chr10:41476314-41476314(+)	-0.735958	0.0152406	0.999335
Thumpd2	chr17:81065085-81065085(-)	0.735854	0.0152625	0.999335
Tril	chr6:53820830-53820830(-)	0.735826	0.0152685	0.999335
Ncbp1	chr4:46138613-46138613(+)	-0.735826	0.0152686	0.999335
Med1	chr11:98193293-98193293(-)	-0.73582	0.0152697	0.999335
Bcl6b	chr11:70229798-70229798(-)	-0.735809	0.0152722	0.999335
Shisa8	chr15:82212815-82212815(-)	0.735687	0.0152978	0.999335
Txnip	chr3:96557957-96557957(+)	0.735658	0.015304	0.999335
5330439K02Rik	chr15:100468691-100468691(-)	-0.735653	0.0153049	0.999335
Samd1	chr8:83997672-83997672(+)	0.73565	0.0153057	0.999335
Mast4	chr13:103334497-103334497(-)	-0.735606	0.0153149	0.999335
Igdcc4	chr9:65101486-65101486(+)	0.735497	0.0153379	0.999335
5830408C22Rik	chr8:25101216-25101216(+)	0.735497	0.0153381	0.999335
Ubap2l	chr3:90052628-90052628(-)	0.735486	0.0153403	0.999335
Fah	chr7:84606722-84606722(-)	-0.735381	0.0153625	0.999335
Exd2	chr12:80463095-80463095(+)	-0.735326	0.0153743	0.999335
Cntn2	chr1:132543256-132543256(-)	0.735316	0.0153762	0.999335
Maneal	chr4:124862171-124862171(-)	-0.735267	0.0153867	0.999335
Frmd4b	chr6:97617541-97617541(-)	0.73524	0.0153924	0.999335
Trim7	chr11:48826140-48826140(+)	-0.735226	0.0153954	0.999335
Rnps1	chr17:24414675-24414675(+)	-0.73522	0.0153967	0.999335
Slc25a42	chr8:70212305-70212305(-)	0.735146	0.0154124	0.999335
Mbp	chr18:82475146-82475146(+)	0.735097	0.0154229	0.999335
Cyfip2	chr11:46312859-46312859(-)	-0.735043	0.0154343	0.999335
Acaa2	chr18:74779197-74779197(+)	0.734974	0.0154489	0.999335
Hlf	chr11:90390895-90390895(-)	0.73497	0.0154498	0.999335
Nt5c2	chr19:47015153-47015153(-)	-0.734916	0.0154613	0.999335
Adar	chr3:89715022-89715022(+)	0.73487	0.0154711	0.999335
Doc2a	chr7:126847416-126847416(+)	0.734795	0.0154871	0.999335
Tspan14	chr14:40966807-40966807(-)	0.734754	0.0154957	0.999335
Dgkh	chr14:78725089-78725089(-)	0.734739	0.0154989	0.999335
Rarb	chr14:16575472-16575472(-)	-0.73466	0.0155158	0.999335
Vasp	chr7:19271817-19271817(-)	-0.734651	0.0155178	0.999335
Mrpl36	chr13:73331009-73331009(+)	0.734547	0.0155398	0.999335
Kazald1	chr19:45075241-45075241(+)	-0.734395	0.0155724	0.999335
Tsc1	chr2:28641228-28641228(+)	0.734296	0.0155936	0.999335
Rras2	chr7:114117781-114117781(-)	0.73424	0.0156055	0.999335
Zfp939	chr7:39449518-39449518(+)	0.734204	0.0156134	0.999335
Lrrc28	chr7:67645268-67645268(-)	-0.73419	0.0156162	0.999335
Zkscan14	chr5:145201868-145201868(-)	0.733949	0.0156681	0.999335
Rtfdc1	chr2:172440556-172440556(+)	-0.733868	0.0156855	0.999335
0610010K14Rik	chr11:70237914-70237914(-)	0.733829	0.0156937	0.999335
Gstm1	chr3:108017973-108017973(-)	0.733807	0.0156986	0.999335
Neto2	chr8:85700924-85700924(-)	0.73358	0.0157475	0.999335
Ndufs1	chr1:63176833-63176833(-)	-0.733501	0.0157644	0.999335
0610009O20Rik	chr18:38250249-38250249(+)	-0.733408	0.0157844	0.999335
Pnpo	chr11:96943986-96943986(-)	-0.733373	0.015792	0.999335
Ntng1	chr3:110144011-110144011(-)	0.733358	0.0157953	0.999335
Klc4	chr17:46645144-46645144(-)	-0.733268	0.0158147	0.999335
Pdpr	chr8:111094630-111094630(+)	-0.733252	0.0158182	0.999335
Tshz3	chr7:36698118-36698118(+)	-0.733212	0.0158268	0.999335
Rcan2	chr17:43801851-43801851(+)	0.733072	0.0158572	0.999335
Zbtb16	chr9:48836222-48836222(-)	0.733006	0.0158715	0.999335
Sema4g	chr19:44989101-44989101(+)	0.732956	0.0158822	0.999335
Ina	chr19:47014698-47014698(+)	-0.732904	0.0158936	0.999335
Herc2	chr7:56050196-56050196(+)	0.732805	0.0159151	0.999335
Slc6a17	chr3:107518018-107518018(-)	-0.732759	0.015925	0.999335
Wdr20	chr12:110737944-110737944(+)	-0.73265	0.0159487	0.999335
Mtbp	chr15:55557408-55557408(+)	0.732505	0.0159803	0.999335
Nipa2	chr7:55962476-55962476(-)	-0.732504	0.0159804	0.999335
Rbm43	chr2:51935163-51935163(-)	-0.732474	0.015987	0.999335
Glmp	chr3:88325023-88325023(+)	0.732355	0.0160129	0.999335
Nop14	chr5:34660148-34660148(-)	0.732341	0.016016	0.999335
Panct2	chr1:96871126-96871126(+)	-0.732327	0.016019	0.999335
Dpyd	chr3:118562129-118562129(+)	-0.732316	0.0160214	0.999335
Olig1	chr16:91269772-91269772(+)	-0.73231	0.0160227	0.999335
Stk17b	chr1:53785224-53785224(-)	0.732195	0.0160479	0.999335
4930480K23Rik	chr14:69732784-69732784(+)	-0.732109	0.0160666	0.999335
Gas2l1	chr11:5065327-5065327(-)	-0.732058	0.0160778	0.999335
Manbal	chr2:157367594-157367594(+)	0.731937	0.0161043	0.999335
Radil	chr5:142551098-142551098(-)	-0.73193	0.0161057	0.999335
Smoc2	chr17:14279506-14279506(+)	-0.731833	0.0161271	0.999335
Atp1a2	chr1:172298064-172298064(-)	-0.731807	0.0161326	0.999335
Api5	chr2:94438136-94438136(-)	-0.731588	0.0161808	0.999335
Primpol	chr8:46617212-46617212(-)	-0.731457	0.0162096	0.999335
Faf1	chr4:109676588-109676588(+)	0.731434	0.0162145	0.999335
Lgi2	chr5:52566462-52566462(-)	-0.731389	0.0162246	0.999335
D430040D24Rik	chr1:36557701-36557701(+)	-0.73138	0.0162266	0.999335
Abcc1	chr16:14361558-14361558(+)	-0.731322	0.0162392	0.999335
H3f3a	chr1:180813943-180813943(-)	0.731178	0.0162711	0.999335
RP24-153A6.1	chr9:31280992-31280992(-)	-0.731167	0.0162734	0.999335
Rragb	chrX:153139981-153139981(+)	-0.731102	0.0162877	0.999335
Prrc2b	chr2:32151082-32151082(+)	-0.731013	0.0163073	0.999335
Pygo2	chr3:89430214-89430214(+)	0.73099	0.0163124	0.999335
Lta4h	chr10:93453411-93453411(+)	0.730923	0.0163272	0.999335
Ptk7	chr17:46629504-46629504(-)	-0.730814	0.0163515	0.999335
Pls3	chrX:75875182-75875182(-)	0.730787	0.0163573	0.999335
0610010K14Rik	chr11:70237914-70237914(-)	0.730777	0.0163596	0.999335
Bcl6b	chr11:70229798-70229798(-)	-0.730748	0.0163659	0.999335
Ubap2l	chr3:90052628-90052628(-)	-0.730641	0.0163896	0.999335
Klhl24	chr16:20097554-20097554(+)	-0.7304	0.0164432	0.999335
Tbc1d8b	chrX:139684996-139684996(+)	-0.730338	0.0164569	0.999335
Swap70	chr7:110221711-110221711(+)	-0.730308	0.0164636	0.999335
Efna3	chr3:89322965-89322965(-)	-0.730298	0.0164659	0.999335
Odc1	chr12:17544873-17544873(+)	0.730261	0.0164741	0.999335
Nmnat2	chr1:152954993-152954993(+)	-0.73011	0.0165077	0.999335
Grik4	chr9:42944493-42944493(-)	0.73003	0.0165255	0.999335
Zfyve26	chr12:79296304-79296304(-)	0.729955	0.0165423	0.999335
Birc6	chr17:74528295-74528295(+)	-0.729934	0.016547	0.999335
Cenpx	chr11:120713738-120713738(-)	-0.729827	0.0165708	0.999335
Pdhx	chr2:103073513-103073513(-)	-0.729758	0.0165861	0.999335
Dlg2	chr7:90476672-90476672(+)	0.729711	0.0165967	0.999335
Map3k5	chr10:19934472-19934472(+)	-0.729537	0.0166356	0.999335
Mroh1	chr15:76380261-76380261(+)	-0.729335	0.0166809	0.999335
Dhx16	chr17:35879819-35879819(+)	-0.72926	0.0166977	0.999335
Gcat	chr15:79030874-79030874(+)	-0.729257	0.0166984	0.999335
Epc1	chr18:6516108-6516108(-)	-0.729216	0.0167076	0.999335
Mum1	chr10:80226434-80226434(+)	-0.729178	0.0167162	0.999335
Cacna1b	chr2:24763152-24763152(-)	-0.72901	0.016754	0.999335
Cd14	chr18:36726736-36726736(-)	0.728973	0.0167622	0.999335
Myc	chr15:61985391-61985391(+)	-0.72893	0.016772	0.999335
Ifngr2	chr16:91547072-91547072(+)	0.728804	0.0168002	0.999335
Ppdpf	chr2:181187247-181187247(+)	-0.728779	0.0168059	0.999335
Parn	chr16:13668170-13668170(-)	0.728762	0.0168097	0.999335
Gm17484	chr8:25754480-25754480(+)	0.728737	0.0168153	0.999335
Rbfox2	chr15:77307053-77307053(-)	-0.728683	0.0168276	0.999335
Dgkq	chr5:108669672-108669672(-)	-0.72843	0.0168847	0.999335
Gcdh	chr8:84893921-84893921(-)	-0.728424	0.0168862	0.999335
Macrod1	chr19:7056768-7056768(+)	-0.728421	0.0168868	0.999335
Mpc2	chr1:165460637-165460637(+)	-0.728378	0.0168965	0.999335
Pck2	chr14:55540266-55540266(+)	0.728358	0.0169011	0.999335
Chn1os1	chr2:73658270-73658270(+)	0.72829	0.0169165	0.999335
Armc5	chr7:128237342-128237342(+)	-0.728254	0.0169246	0.999335
Arhgef4	chr1:34678188-34678188(+)	0.728163	0.0169453	0.999335
Kirrel2	chr7:30457690-30457690(-)	0.728109	0.0169574	0.999335
Mif4gd	chr11:115612969-115612969(-)	-0.727938	0.0169964	0.999335
Zdhhc1	chr8:105496902-105496902(-)	-0.727843	0.017018	0.999335
Dcaf4	chr12:83520466-83520466(+)	0.727757	0.0170376	0.999335
Morc2a	chr11:3649494-3649494(+)	-0.727719	0.0170462	0.999335
Vstm5	chr9:15239045-15239045(+)	0.727557	0.0170831	0.999335
Mboat7	chr7:3693523-3693523(-)	-0.727491	0.0170982	0.999335
Gclc	chr9:77754535-77754535(+)	-0.72747	0.017103	0.999335
Mcfd2	chr17:87265935-87265935(-)	0.727399	0.0171192	0.999335
C2cd2l	chr9:44320285-44320285(-)	-0.727386	0.017122	0.999335
1700003M07Rik	chr4:129960374-129960374(+)	-0.727319	0.0171375	0.999335
Sema6b	chr17:56140343-56140343(-)	-0.727292	0.0171435	0.999335
Slc9a6	chrX:56609757-56609757(+)	-0.727241	0.0171551	0.999335
Agbl5	chr5:30888694-30888694(+)	-0.727241	0.0171553	0.999335
Fbxl16	chr17:25809085-25809085(+)	-0.727164	0.0171729	0.999335
Tmx3	chr18:90510154-90510154(+)	-0.727136	0.0171793	0.999335
Morn2	chr17:80290212-80290212(+)	-0.727087	0.0171905	0.999335
Rab2a	chr4:8535644-8535644(+)	-0.727004	0.0172095	0.999335
Btaf1	chr19:36926079-36926079(+)	0.72692	0.0172287	0.999335
Slc30a4	chr2:122702663-122702663(-)	-0.726857	0.0172431	0.999335
Inafm2	chr2:118745758-118745758(+)	0.726803	0.0172557	0.999335
Iscu	chr5:113772748-113772748(+)	-0.726734	0.0172715	0.999335
Sdc2	chr15:32920723-32920723(+)	-0.726703	0.0172787	0.999335
Gart	chr16:91646952-91646952(-)	0.726587	0.0173052	0.999335
Trerf1	chr17:47140875-47140875(+)	-0.726584	0.0173059	0.999335
Sox12	chr2:152398063-152398063(-)	0.726528	0.0173188	0.999335
C530050E15Rik	chr13:24638567-24638567(-)	0.726522	0.0173201	0.999335
Fnbp1	chr2:31142008-31142008(-)	-0.7265	0.0173254	0.999335
1700020I14Rik	chr2:119594297-119594297(+)	-0.726433	0.0173407	0.999335
Cnnm3	chr1:36511867-36511867(+)	-0.726237	0.017386	0.999335
4921524J17Rik	chr8:85432833-85432833(-)	-0.726041	0.0174312	0.999335
Ddx56	chr11:6267772-6267772(-)	0.725974	0.0174467	0.999335
Ctps	chr4:120570276-120570276(-)	0.725845	0.0174767	0.999335
Riok3	chr18:12128850-12128850(+)	-0.725738	0.0175015	0.999335
Zhx2	chr15:57694665-57694665(+)	0.725732	0.0175028	0.999335
Selenbp1	chr3:94933056-94933056(+)	-0.72572	0.0175055	0.999335
Fbxo44	chr4:148160482-148160482(-)	-0.725659	0.0175196	0.999335
Pde4b	chr4:102087543-102087543(+)	-0.725628	0.017527	0.999335
Stk24	chr14:121379334-121379334(-)	0.72562	0.0175289	0.999335
Wnt16	chr6:22288227-22288227(+)	0.72536	0.0175893	0.999335
Camk1	chr6:113343984-113343984(-)	0.725358	0.0175898	0.999335
Pcgf2	chr11:97700497-97700497(-)	-0.725214	0.0176234	0.999335
1700012D14Rik	chr7:111122684-111122684(-)	-0.725174	0.0176326	0.999335
Prr18	chr17:8340406-8340406(+)	0.725116	0.017646	0.999335
Podxl	chr6:31563981-31563981(-)	0.725084	0.0176535	0.999335
Hcfc1	chrX:73966357-73966357(-)	-0.724952	0.0176844	0.999335
Cdc42se2	chr11:54787675-54787675(-)	-0.724897	0.0176971	0.999335
A730020E08Rik	chr6:61180810-61180810(-)	-0.724861	0.0177056	0.999335
Cpne8	chr15:90679432-90679432(-)	0.724826	0.0177138	0.999335
Aig1	chr10:13868980-13868980(-)	-0.724814	0.0177167	0.999335
Arpc5	chr1:152766542-152766542(+)	-0.724795	0.0177211	0.999335
Zzef1	chr11:72796226-72796226(+)	-0.724783	0.0177238	0.999335
Gls	chr1:52233232-52233232(-)	-0.724735	0.0177352	0.999335
Snap23	chr2:120567671-120567671(+)	0.724721	0.0177385	0.999335
Slc8a3	chr12:81333180-81333180(-)	0.724677	0.0177488	0.999335
Syt5	chr7:4547541-4547541(-)	-0.724624	0.0177612	0.999335
Ccdc190	chr1:169928648-169928648(+)	-0.7246	0.0177666	0.999335
Gnb1l	chr16:18498768-18498768(+)	0.724464	0.0177988	0.999335
Rpusd4	chr9:35267865-35267865(+)	0.724353	0.0178246	0.999335
Mbp	chr18:82475146-82475146(+)	0.724336	0.0178288	0.999335
Dmxl2	chr9:54501626-54501626(-)	0.724303	0.0178365	0.999335
Pcyox1l	chr18:61707635-61707635(-)	-0.724159	0.0178703	0.999335
Gm28119	chr9:41581908-41581908(+)	0.724101	0.0178839	0.999335
Zfp568	chr7:29983955-29983955(+)	0.724046	0.017897	0.999335
1600002K03Rik	chr10:80172944-80172944(+)	-0.724003	0.0179071	0.999335
Nle1	chr11:82908411-82908411(-)	-0.72396	0.0179171	0.999335
Kcnj2	chr11:111066164-111066164(+)	-0.72391	0.017929	0.999335
Rab2a	chr4:8535644-8535644(+)	0.723877	0.0179367	0.999335
Pfdn2	chr1:171345670-171345670(+)	0.723812	0.0179522	0.999335
Med26	chr8:72548270-72548270(-)	0.723781	0.0179595	0.999335
Asap3	chr4:136206365-136206365(+)	-0.723757	0.0179652	0.999335
Traf3ip1	chr1:91494647-91494647(+)	-0.723657	0.0179888	0.999335
Sorcs2	chr5:36398139-36398139(-)	-0.723596	0.0180031	0.999335
Sox1	chr8:12395295-12395295(+)	0.723513	0.0180227	0.999335
Washc1	chr17:66111546-66111546(+)	0.723503	0.0180251	0.999335
Grin1	chr2:25319187-25319187(-)	-0.723343	0.0180631	0.999335
Zfp36l2	chr17:84187947-84187947(-)	0.723329	0.0180665	0.999335
Wdr82	chr9:106170928-106170928(+)	0.723285	0.0180768	0.999335
Islr2	chr9:58204319-58204319(-)	0.723153	0.0181081	0.999335
Ankrd50	chr3:38484844-38484844(-)	0.72311	0.0181183	0.999335
Cdkn2d	chr9:21291407-21291407(-)	-0.723099	0.0181209	0.999335
Cebpa	chr7:35119293-35119293(+)	-0.723033	0.0181366	0.999335
Efemp2	chr19:5473973-5473973(+)	0.723029	0.0181375	0.999335
Rxrg	chr1:167598384-167598384(+)	-0.722962	0.0181536	0.999335
Rheb	chr5:24842624-24842624(-)	0.722958	0.0181544	0.999335
Dnajb1	chr8:83608193-83608193(+)	0.722923	0.0181629	0.999335
Wdr45b	chr11:121354445-121354445(-)	0.722833	0.0181842	0.999335
Pstpip2	chr18:77794545-77794545(+)	0.722824	0.0181863	0.999335
AV356131	chr7:116443575-116443575(+)	0.722802	0.0181916	0.999335
Flii	chr11:60727263-60727263(-)	-0.722772	0.0181988	0.999335
Ints9	chr14:64950045-64950045(+)	0.722718	0.0182115	0.999335
Hectd1	chr12:51829536-51829536(-)	-0.722655	0.0182268	0.999335
Smg7	chr1:152902646-152902646(-)	0.722645	0.018229	0.999335
Wdr3	chr3:100162407-100162407(-)	0.722628	0.0182332	0.999335
3110062M04Rik	chr6:34878060-34878060(-)	0.722614	0.0182364	0.999335
Gusb	chr5:130003049-130003049(-)	-0.722581	0.0182444	0.999335
Shpk	chr11:73199460-73199460(+)	0.72257	0.018247	0.999335
Asf1a	chr10:53596757-53596757(+)	-0.722554	0.0182509	0.999335
Kif23	chr9:61946774-61946774(-)	0.722543	0.0182534	0.999335
Mmp2	chr8:92827291-92827291(+)	-0.722256	0.0183221	0.999335
Clpp	chr17:56990264-56990264(+)	-0.722217	0.0183313	0.999335
Kmt2b	chr7:30588726-30588726(-)	0.722188	0.0183383	0.999335
Adcy1	chr11:7063489-7063489(+)	0.722166	0.0183437	0.999335
Gstm1	chr3:108017973-108017973(-)	-0.722161	0.0183448	0.999335
Ccnl2	chr4:155812489-155812489(+)	-0.722131	0.018352	0.999335
Lrrtm3	chr10:64090277-64090277(-)	-0.722099	0.0183596	0.999335
Ntn1	chr11:68400823-68400823(-)	-0.722086	0.0183629	0.999335
Ugdh	chr5:65435949-65435949(-)	0.722049	0.0183716	0.999335
Ctdsp1	chr1:74391509-74391509(+)	0.722047	0.0183721	0.999335
Trim7	chr11:48826140-48826140(+)	-0.722043	0.018373	0.999335
BC003965	chr17:25184561-25184561(+)	-0.721922	0.0184021	0.999335
Grik4	chr9:42944493-42944493(-)	0.721851	0.0184191	0.999335
Ndufs6	chr13:73328542-73328542(-)	0.721822	0.0184262	0.999335
1700088E04Rik	chr15:79141253-79141253(-)	0.721799	0.0184317	0.999335
Poc1b	chr10:99107036-99107036(+)	0.721786	0.0184349	0.999335
Golga1	chr2:39065541-39065541(-)	0.72166	0.0184651	0.999335
Lrp12	chr15:39943994-39943994(-)	0.721571	0.0184866	0.999335
Gpr108	chr17:57247641-57247641(-)	-0.721551	0.0184913	0.999335
Spen	chr4:141538597-141538597(-)	-0.721503	0.0185029	0.999335
Sdcbp	chr4:6365650-6365650(+)	-0.721355	0.0185386	0.999335
Ercc4	chr16:13109684-13109684(+)	-0.721333	0.018544	0.999335
Plekha7	chr7:116308376-116308376(-)	-0.721276	0.0185576	0.999335
Rpl19	chr11:98026710-98026710(+)	0.721187	0.0185793	0.999335
C330018D20Rik	chr18:56975368-56975368(-)	-0.721162	0.0185853	0.999335
Nphp3	chr9:104002544-104002544(+)	0.721098	0.0186009	0.999335
Clpp	chr17:56990264-56990264(+)	-0.721045	0.0186136	0.999335
Abcg4	chr9:44288615-44288615(-)	-0.720977	0.0186301	0.999335
Rnf213	chr11:119393100-119393100(+)	-0.720886	0.018652	0.999335
Tal1	chr4:115056426-115056426(+)	-0.720851	0.0186605	0.999335
Stk36	chr1:74601445-74601445(+)	-0.720827	0.0186665	0.999335
Rnft1	chr11:86484657-86484657(+)	0.720812	0.01867	0.999335
Mccc2	chr13:100015639-100015639(-)	0.720655	0.0187082	0.999335
Igfbp3	chr11:7213923-7213923(-)	0.720619	0.0187169	0.999335
Zfp580	chr7:5051538-5051538(+)	-0.720466	0.0187541	0.999335
Ddi2	chr4:141723419-141723419(-)	0.720443	0.0187597	0.999335
Lix1l	chr3:96601149-96601149(+)	-0.720427	0.0187636	0.999335
Cacng3	chr7:122670492-122670492(+)	-0.720398	0.0187707	0.999335
Pkd1	chr17:24549950-24549950(+)	-0.720312	0.0187916	0.999335
Slit1	chr19:41743665-41743665(-)	0.720218	0.0188145	0.999335
Ccdc97	chr7:25719088-25719088(-)	0.720162	0.0188282	0.999335
Capg	chr6:72544391-72544391(+)	-0.71994	0.0188824	0.999335
Dstyk	chr1:132417555-132417555(+)	0.719926	0.0188857	0.999335
Dbndd2	chr2:164486106-164486106(+)	-0.719897	0.0188929	0.999335
Zc3hav1l	chr6:38299259-38299259(-)	-0.719821	0.0189114	0.999335
Alkbh4	chr5:136136146-136136146(+)	-0.719664	0.0189501	0.999335
Ldb2	chr5:44799680-44799680(-)	0.719583	0.0189697	0.999335
9530026P05Rik	chr6:92940329-92940329(+)	0.719567	0.0189738	0.999335
Dpy19l1	chr9:24503140-24503140(-)	-0.719545	0.0189791	0.999335
Rcan2	chr17:43801851-43801851(+)	-0.719525	0.0189841	0.999335
Amt	chr9:108296853-108296853(+)	-0.719509	0.0189879	0.999335
Susd4	chr1:182763860-182763860(+)	-0.719507	0.0189884	0.999335
Phactr4	chr4:132422489-132422489(-)	-0.719482	0.0189947	0.999335
Pla2g12a	chr3:129878606-129878606(+)	-0.719364	0.0190235	0.999335
Zdhhc2	chr8:40423815-40423815(+)	-0.719353	0.0190263	0.999335
Nbea	chr3:56183701-56183701(-)	-0.719305	0.019038	0.999335
Pars2	chr4:106651069-106651069(+)	-0.719175	0.01907	0.999335
Egln1	chr8:124949324-124949324(-)	0.719103	0.0190879	0.999335
Kcnc1	chr7:46396497-46396497(+)	-0.719085	0.0190923	0.999335
Ctdsp1	chr1:74391509-74391509(+)	0.719015	0.0191095	0.999335
Rab40b	chr11:121388251-121388251(-)	0.718998	0.0191136	0.999335
Slitrk1	chr14:108914239-108914239(-)	-0.718967	0.0191213	0.999335
Zfp609	chr9:65827564-65827564(-)	-0.718963	0.0191224	0.999335
Dhrs3	chr4:144892827-144892827(+)	-0.718954	0.0191245	0.999335
Parm1	chr5:91517615-91517615(+)	0.71893	0.0191304	0.999335
Irf3	chr7:44997648-44997648(+)	-0.71893	0.0191305	0.999335
Kidins220	chr12:24974932-24974932(+)	-0.718712	0.0191844	0.999335
Clmn	chr12:104865076-104865076(-)	-0.718641	0.0192019	0.999335
Hemk1	chr9:107338350-107338350(-)	0.718597	0.0192128	0.999335
Gosr2	chr11:103697898-103697898(-)	0.718543	0.019226	0.999335
Tomm6os	chr17:47687610-47687610(+)	-0.718469	0.0192445	0.999335
Plekha6	chr1:133164210-133164210(+)	-0.718422	0.0192561	0.999335
Smg7	chr1:152902646-152902646(-)	-0.718412	0.0192586	0.999335
Mtfr1	chr3:19187327-19187327(+)	-0.718364	0.0192704	0.999335
AI115009	chr3:152666913-152666913(+)	-0.718301	0.019286	0.999335
Sub1	chr15:11996983-11996983(-)	-0.717912	0.0193826	0.999335
Fam189b	chr3:89183143-89183143(+)	-0.717888	0.0193887	0.999335
Txnip	chr3:96557957-96557957(+)	0.717865	0.0193944	0.999335
Zcchc18	chrX:136993155-136993155(+)	-0.717667	0.0194438	0.999335
Lynx1	chr15:74753046-74753046(-)	0.717564	0.0194694	0.999335
Hspg2	chr4:137468769-137468769(+)	-0.717407	0.0195088	0.999335
Tusc1	chr4:93335511-93335511(-)	0.717385	0.0195141	0.999335
Mrpl19	chr6:81965958-81965958(-)	-0.717371	0.0195177	0.999335
Ss18l2	chr9:121710329-121710329(+)	-0.717303	0.0195348	0.999335
Utp3	chr5:88554462-88554462(+)	0.7173	0.0195355	0.999335
Plcl2	chr17:50509547-50509547(+)	0.717292	0.0195375	0.999335
Mboat1	chr13:30136498-30136498(+)	-0.717155	0.0195719	0.999335
D630045J12Rik	chr6:38254009-38254009(-)	-0.717135	0.0195769	0.999335
Acin1	chr14:54686931-54686931(-)	0.717084	0.0195895	0.999335
9130024F11Rik	chr1:56971412-56971412(+)	0.717084	0.0195897	0.999335
Bphl	chr13:34037641-34037641(+)	0.717013	0.0196073	0.999335
Klhl26	chr8:70476968-70476968(-)	0.716991	0.019613	0.999335
Tmem230	chr2:132247807-132247807(-)	-0.716768	0.019669	0.999335
Rufy1	chr11:50431125-50431125(-)	0.716768	0.019669	0.999335
Pja2	chr17:64331916-64331916(-)	-0.716742	0.0196756	0.999335
Fam195b	chr11:120549727-120549727(-)	0.716687	0.0196894	0.999335
Lgr5	chr10:115587780-115587780(-)	0.716683	0.0196903	0.999335
Neo1	chr9:59036441-59036441(-)	-0.716545	0.0197252	0.999335
Siah2	chr3:58692400-58692400(-)	0.71638	0.0197666	0.999335
Ddx20	chr3:105687574-105687574(-)	-0.716378	0.0197672	0.999335
Rnf114	chr2:167492645-167492645(+)	0.716302	0.0197863	0.999335
Lrrc47	chr4:154011731-154011731(+)	0.716299	0.0197872	0.999335
Gm17484	chr8:25754480-25754480(+)	-0.716265	0.0197957	0.999335
Snapc3	chr4:83417724-83417724(+)	0.716249	0.0197997	0.999335
Ang	chr14:51091077-51091077(+);chr14:51091077-51091077(+)	-0.716245	0.0198007	0.999335
Ago2	chr15:73184840-73184840(-)	-0.716191	0.0198143	0.999335
Copz1	chr15:103272911-103272911(+)	-0.71614	0.0198273	0.999335
Lars	chr18:42262122-42262122(-)	0.716124	0.0198314	0.999335
Cstf1	chr2:172370681-172370681(+)	-0.716118	0.0198328	0.999335
Iqgap2	chr13:95891922-95891922(-)	-0.716101	0.0198373	0.999335
Tmem158	chr9:123260764-123260764(-)	0.71607	0.019845	0.999335
Parp4	chr14:56575619-56575619(+)	-0.715993	0.0198646	0.999335
Map3k6	chr4:133240818-133240818(+)	-0.715987	0.019866	0.999335
1810014B01Rik	chr10:86685525-86685525(+)	0.715938	0.0198785	0.999335
Gins4	chr8:23237659-23237659(-)	-0.715915	0.0198842	0.999335
Fam98b	chr2:117249739-117249739(+)	0.715901	0.0198879	0.999335
Akain1	chr17:69439326-69439326(+)	0.715891	0.0198903	0.999335
Mov10	chr3:104818563-104818563(-)	-0.715871	0.0198955	0.999335
Marcksl1	chr4:129513581-129513581(+)	0.715868	0.0198961	0.999335
Spopl	chr2:23572106-23572106(-)	-0.715848	0.0199014	0.999335
Tigar	chr6:127109557-127109557(-)	-0.715743	0.019928	0.999335
Jtb	chr3:90231597-90231597(+)	-0.715741	0.0199285	0.999335
Trpv4	chr5:114658421-114658421(-)	-0.715731	0.019931	0.999335
Sall3	chr18:80986578-80986578(-)	0.715711	0.019936	0.999335
Tle4	chr19:14598051-14598051(-)	-0.715695	0.0199401	0.999335
Pot1a	chr6:25809246-25809246(-)	-0.715642	0.0199535	0.999335
Lrrc56	chr7:141194157-141194157(+)	-0.715587	0.0199676	0.999335
Rnh1	chr7:141172857-141172857(-)	-0.715526	0.0199831	0.999335
Acot2	chr12:83987861-83987861(+)	0.71549	0.0199922	0.999335
Cox7a2l	chr17:83514333-83514333(-)	-0.715322	0.020035	0.999335
Hes5	chr4:154960923-154960923(+)	-0.715262	0.0200502	0.999335
Lrfn2	chr17:48932379-48932379(+)	-0.715232	0.0200579	0.999335
Arhgap6	chrX:168795099-168795099(+)	-0.715212	0.0200629	0.999335
Coa5	chr1:37430103-37430103(-)	-0.715121	0.0200862	0.999335
Arid3a	chr10:79927043-79927043(+)	-0.715114	0.0200881	0.999335
Tal1	chr4:115056426-115056426(+)	-0.715082	0.0200961	0.999335
Mfsd1	chr3:67582741-67582741(+)	0.715057	0.0201026	0.999335
Mfsd6	chr1:52727462-52727462(-)	-0.715018	0.0201124	0.999335
Trim34a	chr7:104244457-104244457(+)	-0.715017	0.0201126	0.999335
Nap1l3	chrX:122397401-122397401(-)	-0.715003	0.0201163	0.999335
Fut8	chr12:77238125-77238125(+)	-0.71497	0.0201246	0.999335
Emc2	chr15:43477229-43477229(+)	-0.714931	0.0201346	0.999335
Phldb1	chr9:44735198-44735198(-)	-0.714893	0.0201444	0.999335
Vamp7	chrX_GL456233_random:39148-39148(-)	-0.714838	0.0201584	0.999335
Pik3r1	chr13:101768217-101768217(-)	-0.714781	0.020173	0.999335
Git2	chr5:114775517-114775517(-)	-0.71477	0.0201758	0.999335
Cecr2	chr6:120666369-120666369(+)	0.714678	0.0201995	0.999335
Rexo4	chr2:26964386-26964386(-)	0.714656	0.0202052	0.999335
Tshz3	chr7:36698118-36698118(+)	-0.714655	0.0202053	0.999335
Nrg3	chr14:39473088-39473088(-)	-0.714596	0.0202204	0.999335
Negr1	chr3:156561794-156561794(+)	-0.714593	0.0202212	0.999335
Rgmb	chr17:15826586-15826586(-)	0.714233	0.0203138	0.999335
Tspan18	chr2:93334505-93334505(-)	0.714123	0.0203421	0.999335
Zfp605	chr5:110110092-110110092(+)	-0.714111	0.0203451	0.999335
Gas1	chr13:60177365-60177365(-)	0.714098	0.0203485	0.999335
Gm17641	chr3:68870266-68870266(-)	0.714091	0.0203502	0.999335
Ctsd	chr7:142388038-142388038(-)	0.714079	0.0203532	0.999335
Gal3st3	chr19:5298331-5298331(+)	-0.71402	0.0203685	0.999335
Dst	chr1:33908225-33908225(+)	-0.71397	0.0203813	0.999335
Zfp503	chr14:21989601-21989601(-)	-0.713952	0.020386	0.999335
Zfp263	chr16:3744093-3744093(+)	0.71394	0.0203892	0.999335
Chac1	chr2:119351229-119351229(+)	0.713757	0.0204362	0.999335
Zc3hav1l	chr6:38299259-38299259(-)	-0.71366	0.0204614	0.999335
Klf4	chr4:55532466-55532466(-)	0.713622	0.0204712	0.999335
Gm5607	chr8:12385771-12385771(+)	0.713614	0.0204732	0.999335
Gm12371	chr4:36952966-36952966(+)	-0.713568	0.0204851	0.999335
Tusc1	chr4:93335511-93335511(-)	0.713464	0.0205121	0.999335
Bnip3	chr7:138909519-138909519(-)	-0.713436	0.0205193	0.999335
Rfc5	chr5:117389047-117389047(-)	0.713401	0.0205283	0.999335
Tmem114	chr16:8425136-8425136(-)	-0.713338	0.0205446	0.999335
Hnrnpl	chr7:28808541-28808541(+)	-0.713061	0.0206165	0.999335
Spred2	chr11:19924375-19924375(+)	-0.713056	0.020618	0.999335
Slc4a11	chr2:130697519-130697519(-)	0.713009	0.02063	0.999335
Slc24a3	chr2:145167754-145167754(+)	-0.712996	0.0206334	0.999335
Rpain	chr11:70970213-70970213(+)	0.712858	0.0206693	0.999335
Svop	chr5:114091570-114091570(-)	-0.712855	0.0206701	0.999335
Vstm2a	chr11:16257724-16257724(+)	-0.71242	0.0207836	0.999335
S1pr3	chr13:51408618-51408618(+)	-0.712415	0.0207849	0.999335
Abhd5	chr9:122351608-122351608(+)	0.7124	0.0207887	0.999335
Spsb1	chr4:149955043-149955043(-)	0.712358	0.0207999	0.999335
Gucy1a2	chr9:3532778-3532778(+)	0.712334	0.0208062	0.999335
Dstn	chr2:143915320-143915320(+)	-0.712282	0.0208196	0.999335
Ccdc88c	chr12:101028983-101028983(-)	-0.712268	0.0208234	0.999335
Nr4a3	chr4:48045153-48045153(+)	0.712117	0.0208628	0.999335
Vgll3	chr16:65815633-65815633(+)	0.711994	0.0208951	0.999335
Ccdc120	chrX:7750905-7750905(-)	-0.711959	0.0209042	0.999335
Ercc1	chr7:19344778-19344778(+)	-0.711805	0.0209446	0.999335
Nelfa	chr5:33936413-33936413(-)	-0.711633	0.0209898	0.999335
Zfp438	chr18:5334439-5334439(-)	-0.71163	0.0209908	0.999335
Marcksl1	chr4:129513581-129513581(+)	0.711608	0.0209965	0.999335
Mtx1	chr3:89227088-89227088(-)	-0.711556	0.0210101	0.999335
Htra4	chr8:25038962-25038962(-)	-0.71154	0.0210143	0.999335
Vps13d	chr4:145195005-145195005(-)	0.71154	0.0210144	0.999335
Cnot2	chr10:116581511-116581511(-)	-0.711537	0.0210151	0.999335
Casp8	chr1:58795374-58795374(+)	-0.711473	0.021032	0.999335
Myt1l	chr12:29528384-29528384(+)	0.711461	0.0210352	0.999335
Plpp2	chr10:79533796-79533796(-)	-0.711427	0.0210442	0.999335
Zfp395	chr14:65358676-65358676(+)	0.711395	0.0210525	0.999335
Ddx6	chr9:44604892-44604892(+)	-0.711326	0.0210706	0.999335
Arl16	chr11:120467607-120467607(-)	0.711302	0.0210771	0.999335
Slc38a1	chr15:96642913-96642913(-)	0.7113	0.0210777	0.999335
Cdk2	chr10:128705031-128705031(-)	0.711189	0.0211069	0.999335
Ndufb7	chr8:83566671-83566671(+)	0.711127	0.0211232	0.999335
Lrrc28	chr7:67645268-67645268(-)	-0.711043	0.0211454	0.999335
Nkx2-2	chr2:147194243-147194243(-)	0.711029	0.0211493	0.999335
B430305J03Rik	chr3:61365951-61365951(-)	0.710955	0.0211687	0.999335
Arid1a	chr4:133756769-133756769(-)	-0.71095	0.02117	0.999335
AW011738	chr4:156203304-156203304(+)	-0.710931	0.0211752	0.999335
A230103J11Rik	chr8:85060460-85060460(-)	0.710926	0.0211764	0.999335
Abi1	chr2:23040241-23040241(-)	0.710915	0.0211793	0.999335
Otx1	chr11:22002897-22002897(-)	-0.710847	0.0211973	0.999335
Chka	chr19:3851773-3851773(+)	-0.710831	0.0212016	0.999335
Edn1	chr13:42301270-42301270(+)	-0.710752	0.0212224	0.999335
Pttg1ip	chr10:77581720-77581720(+)	0.710699	0.0212366	0.999335
Chst11	chr10:82985498-82985498(+)	-0.710691	0.0212386	0.999335
Akirin1	chr4:123750345-123750345(-)	-0.71069	0.0212389	0.999335
Ogfod2	chr5:124112297-124112297(+)	0.71066	0.0212469	0.999335
C1qbp	chr11:70983026-70983026(-)	0.710624	0.0212564	0.999335
Rasgef1c	chr11:49901835-49901835(+)	-0.710434	0.021307	0.999335
Tfdp1	chr8:13338751-13338751(+)	0.710223	0.0213631	0.999335
Epb41l3	chr17:69156810-69156810(+)	-0.710134	0.0213867	0.999335
Cwf19l1	chr19:44135876-44135876(-)	-0.709981	0.0214274	0.999335
Notch3	chr17:32166880-32166880(-)	-0.709838	0.0214658	0.999335
Arfgap3	chr15:83350247-83350247(-)	0.709788	0.021479	0.999335
Impdh1	chr6:29216364-29216364(-)	0.709777	0.0214821	0.999335
Rack1	chr11:48800332-48800332(+)	-0.709668	0.0215112	0.999335
Khdrbs2	chr1:32172714-32172714(+)	-0.70965	0.0215159	0.999335
C330006A16Rik	chr2:26140521-26140521(-)	-0.70961	0.0215268	0.999335
Gmeb2	chr2:181288035-181288035(-)	-0.709605	0.0215279	0.999335
A330102I10Rik	chr13:29014399-29014399(+)	0.709589	0.0215322	0.999335
Dock5	chr14:67933572-67933572(-)	-0.709465	0.0215656	0.999335
Fam96a	chr9:66126611-66126611(+)	0.709435	0.0215736	0.999335
6330403K07Rik	chr11:71033513-71033513(-)	-0.709414	0.0215793	0.999335
Ubxn11	chr4:134102570-134102570(+)	0.709392	0.021585	0.999335
Slc25a11	chr11:70647479-70647479(-)	0.709374	0.02159	0.999335
C920021L13Rik	chr3:95871522-95871522(+)	-0.709356	0.0215947	0.999335
Pigf	chr17:87025406-87025406(-)	-0.70934	0.0215991	0.999335
Vps53	chr11:76179647-76179647(-)	0.709322	0.0216039	0.999335
Aldh6a1	chr12:84450950-84450950(-)	-0.709307	0.0216079	0.999335
Galntl6	chr8:58912640-58912640(-)	0.709296	0.0216108	0.999335
Hacd3	chr9:65021693-65021693(-)	-0.709296	0.0216109	0.999335
Abca17	chr17:24351029-24351029(-)	-0.709193	0.0216386	0.999335
Klf6	chr13:5861489-5861489(+)	0.709003	0.0216897	0.999335
Zfp933	chr4:147848366-147848366(-)	-0.708966	0.0216996	0.999335
Wnt2	chr6:18030585-18030585(-)	0.708827	0.0217369	0.999335
Msrb2	chr2:19371440-19371440(+)	0.708785	0.0217482	0.999335
Nfasc	chr1:132741797-132741797(-)	0.708742	0.0217599	0.999335
Gpr25	chr1:136260873-136260873(-)	0.708674	0.0217781	0.999335
Aldh16a1	chr7:45154584-45154584(-)	-0.708671	0.0217789	0.999335
Cinp	chr12:110889145-110889145(-)	-0.708516	0.0218208	0.999335
Nxf1	chr19:8757073-8757073(+)	-0.708468	0.0218338	0.999335
Gpx7	chr4:108406961-108406961(-)	-0.708462	0.0218354	0.999335
Rnf39	chr17:36942918-36942918(+)	0.708444	0.0218403	0.999335
Lhfpl4	chr6:113195384-113195384(-)	-0.708417	0.0218475	0.999335
Zfand2a	chr5:139484549-139484549(-)	0.708354	0.0218648	0.999335
Poli	chr18:70530620-70530620(-)	-0.708334	0.0218701	0.999335
Kcnq5	chr1:21961942-21961942(-)	-0.70832	0.0218739	0.999335
Rragd	chr4:32983037-32983037(+)	0.708235	0.021897	0.999335
Dph7	chr2:24962400-24962400(+)	-0.708159	0.0219174	0.999335
Gpr22	chr12:31713947-31713947(-)	-0.708155	0.0219185	0.999335
Fam134b	chr15:25843264-25843264(+)	0.708135	0.0219239	0.999335
Dph7	chr2:24962400-24962400(+)	-0.708065	0.0219431	0.999335
Pmpca	chr2:26389339-26389339(+)	0.707933	0.0219789	0.999335
Hnrnph1	chr11:50376990-50376990(+)	-0.70784	0.0220039	0.999335
Nfrkb	chr9:31386192-31386192(+)	0.70783	0.0220069	0.999335
Tcta	chr9:108306160-108306160(-)	0.707754	0.0220275	0.999335
Otx1	chr11:22002897-22002897(-)	0.707656	0.022054	0.999335
Epha6	chr16:60605531-60605531(-)	0.707626	0.0220624	0.999335
Slc24a3	chr2:145167754-145167754(+)	-0.707503	0.0220958	0.999335
1700096K18Rik	chr5:25530013-25530013(+)	-0.707377	0.02213	0.999335
Chn1os1	chr2:73658270-73658270(+)	0.707324	0.0221446	0.999335
Tmem185b	chr1:119526160-119526160(+)	0.707289	0.0221541	0.999335
Sec61b	chr4:47474658-47474658(+)	0.707253	0.0221639	0.999335
Tmem181a	chr17:6270470-6270470(+)	0.707196	0.0221796	0.999335
Pcdh7	chr5:57717967-57717967(+)	-0.707189	0.0221813	0.999335
Trim56	chr5:137116209-137116209(-)	-0.707037	0.022223	0.999335
Phldb1	chr9:44735198-44735198(-)	-0.706991	0.0222356	0.999335
Ap1g1	chr8:109778554-109778554(+)	-0.706966	0.0222425	0.999335
Stk32b	chr5:37717171-37717171(-)	0.706966	0.0222425	0.999335
Got2	chr8:95888547-95888547(-)	-0.706959	0.0222442	0.999335
Icosl	chr10:78069302-78069302(+)	-0.70692	0.0222551	0.999335
Elovl4	chr9:83806277-83806277(-)	-0.706878	0.0222664	0.999335
Cdc45	chr16:18811987-18811987(-)	-0.706757	0.0222996	0.999335
2810402E24Rik	chr14:20641009-20641009(+)	0.706729	0.0223073	0.999335
Pxdc1	chr13:34652681-34652681(-)	0.706727	0.0223079	0.999335
Mast4	chr13:103334497-103334497(-)	-0.706632	0.022334	0.999335
Cluh	chr11:74649495-74649495(+)	-0.706535	0.0223606	0.999335
Pramef8	chr4:143412426-143412426(+)	0.706518	0.0223652	0.999335
Mrpl52	chr14:54426909-54426909(+)	-0.706444	0.0223858	0.999335
Chfr	chr5:110135842-110135842(+)	0.706409	0.0223953	0.999335
Ccdc47	chr11:106216344-106216344(-)	-0.70636	0.0224088	0.999335
Slc25a33	chr4:149774277-149774277(-)	0.706257	0.0224372	0.999335
Vstm4	chr14:32856756-32856756(+)	0.706178	0.0224587	0.999335
Calcrl	chr2:84425411-84425411(-)	-0.706165	0.0224624	0.999335
Zdhhc8	chr16:18235136-18235136(-)	0.706066	0.0224896	0.999335
Recql5	chr11:115933477-115933477(-)	0.706043	0.0224961	0.999335
9330182L06Rik	chr5:9266118-9266118(+)	0.705931	0.0225271	0.999335
Paqr3	chr5:97111596-97111596(-)	0.705914	0.0225317	0.999335
2010015M23Rik	chr11:88047360-88047360(-)	-0.705814	0.0225592	0.999335
9430053O09Rik	chr16:77421820-77421820(-)	-0.705713	0.0225874	0.999335
Elp4	chr2:105904564-105904564(-)	-0.705689	0.0225939	0.999335
Hsd17b12	chr2:94157964-94157964(-)	-0.705643	0.0226067	0.999335
Dyrk3	chr1:131138340-131138340(-)	-0.705532	0.0226375	0.999335
Cdo1	chr18:46728342-46728342(-)	-0.705493	0.0226483	0.999335
Snx30	chr4:59805840-59805840(+)	-0.705402	0.0226734	0.999335
Steap2	chr5:5694578-5694578(-)	0.7053	0.0227018	0.999335
Ubl5	chr9:20642878-20642878(+)	0.705232	0.0227207	0.999335
Cox7a2l	chr17:83514333-83514333(-)	-0.705042	0.0227735	0.999335
Prickle1	chr15:93595891-93595891(-)	0.704995	0.0227864	0.999335
Acat3	chr17:12940402-12940402(-)	0.704835	0.0228312	0.999335
Pkn1	chr8:83699179-83699179(-)	-0.704816	0.0228365	0.999335
Kcnt1	chr2:25863734-25863734(+)	-0.70481	0.022838	0.999335
Mapk7	chr11:61494406-61494406(-)	-0.704753	0.022854	0.999335
Cited2	chr10:17723218-17723218(+)	-0.704715	0.0228647	0.999335
Kcnj2	chr11:111066164-111066164(+)	-0.704604	0.0228955	0.999335
Ftsj3	chr11:106256079-106256079(-)	-0.7046	0.0228966	0.999335
Dstn	chr2:143915320-143915320(+)	-0.704567	0.022906	0.999335
Parp4	chr14:56575619-56575619(+)	-0.704536	0.0229145	0.999335
Scaf8	chr17:3114972-3114972(+)	-0.704535	0.022915	0.999335
Ranbp9	chr13:43480973-43480973(-)	0.704493	0.0229264	0.999335
Cpxm2	chr7:132154739-132154739(-)	0.704476	0.0229312	0.999335
Rasgrp2	chr19:6399340-6399340(+)	-0.704309	0.022978	0.999335
Mylk	chr16:34745210-34745210(+)	0.704238	0.0229979	0.999335
Stxbp6	chr12:45074709-45074709(-)	0.70418	0.0230142	0.999335
Ptpn11	chr5:121191397-121191397(-)	-0.704131	0.0230279	0.999335
9130024F11Rik	chr1:56971412-56971412(+)	0.70412	0.0230309	0.999335
Fam222a	chr5:114568016-114568016(+)	-0.703957	0.0230768	0.999335
Rps6kc1	chr1:190911770-190911770(-)	0.703948	0.0230794	0.999335
Zic2	chr14:122475435-122475435(+)	0.703938	0.0230821	0.999335
3010001F23Rik	chrX:152368573-152368573(+)	0.703924	0.0230861	0.999335
Gpx3	chr11:54902453-54902453(+)	0.703909	0.0230902	0.999335
Dlx2	chr2:71546754-71546754(-)	0.703862	0.0231035	0.999335
Rac1	chr5:143528036-143528036(-)	0.703803	0.02312	0.999335
Ttc33	chr15:5185525-5185525(+)	-0.703732	0.02314	0.999335
Fam78b	chr1:167001417-167001417(+)	-0.70371	0.0231463	0.999335
Nectin3	chr16:46498525-46498525(-)	-0.703697	0.0231498	0.999335
Slc25a35	chr11:68968131-68968131(+)	0.703683	0.0231537	0.999335
Arsb	chr13:93771679-93771679(+)	-0.703641	0.0231657	0.999335
Ubiad1	chr4:148444771-148444771(-)	0.703572	0.0231849	0.999335
9130024F11Rik	chr1:56971412-56971412(+)	-0.703572	0.0231851	0.999335
Tmed1	chr9:21510252-21510252(-)	-0.703404	0.0232324	0.999335
Mdm2	chr10:117710758-117710758(-)	0.703365	0.0232433	0.999335
Nipal4	chr11:46166508-46166508(-)	0.703344	0.0232494	0.999335
Grtp1	chr8:13200620-13200620(-)	-0.703088	0.0233216	0.999335
Trp53bp1	chr2:121271407-121271407(-)	-0.702977	0.023353	0.999335
Fbxo25	chr8:13907803-13907803(+)	0.702847	0.02339	0.999335
Syt4	chr18:31447415-31447415(-)	-0.702843	0.0233911	0.999335
Aggf1	chr13:95375352-95375352(-)	-0.702841	0.0233917	0.999335
Ndufb6	chr4:40279421-40279421(-)	0.702665	0.0234414	0.999335
Rrp12	chr19:41896153-41896153(-)	0.702651	0.0234455	0.999335
Dkk3	chr7:112159057-112159057(-)	0.702639	0.023449	0.999335
Car13	chr3:14641727-14641727(+)	0.702632	0.0234509	0.999335
Chrna1os	chr2:73584850-73584850(+)	-0.702588	0.0234633	0.999335
Cntd1	chr11:101279012-101279012(+)	0.702533	0.023479	0.999335
Scfd2	chr5:74531759-74531759(-)	-0.702446	0.0235036	0.999335
Arhgap27	chr11:103363692-103363692(-)	-0.702397	0.0235176	0.999335
Met	chr6:17463800-17463800(+)	0.702385	0.0235209	0.999335
Arhgap39	chr15:76818170-76818170(-)	-0.702332	0.0235361	0.999335
Gm37805	chr9:95407461-95407461(+)	0.70228	0.0235509	0.999335
Ccdc86	chr19:10949266-10949266(-)	0.702266	0.0235549	0.999335
Rint1	chr5:23787711-23787711(+)	0.702213	0.0235701	0.999335
Chn1os1	chr2:73658270-73658270(+)	0.702187	0.0235774	0.999335
Usp32	chr11:85140161-85140161(-)	0.702137	0.0235916	0.999335
Rrbp1	chr2:144011263-144011263(-)	-0.702107	0.0236003	0.999335
Dynlt1a	chr17:6317474-6317474(-)	0.701939	0.0236483	0.999335
Brd4	chr17:32284722-32284722(-)	-0.701868	0.0236685	0.999335
Hdgfrp2	chr17:56079657-56079657(+)	-0.701846	0.0236746	0.999335
Seh1l	chr18:67774876-67774876(+)	-0.701845	0.0236751	0.999335
Adcy9	chr16:4420498-4420498(-)	-0.701765	0.023698	0.999335
Map3k21	chr8:125910450-125910450(+)	-0.70171	0.0237137	0.999335
Arhgef40	chr14:51984719-51984719(+)	-0.701666	0.0237261	0.999335
Pcnx	chr12:81860030-81860030(+)	-0.701657	0.0237288	0.999335
Vps8	chr16:21423118-21423118(+)	-0.701625	0.023738	0.999335
Taf1	chrX:101532734-101532734(+)	-0.701602	0.0237447	0.999335
Nod1	chr6:54972612-54972612(-)	-0.701527	0.0237661	0.999335
Gas2l3	chr10:89443967-89443967(-)	0.701471	0.0237819	0.999335
Lingo1	chr9:56796468-56796468(-)	0.701442	0.0237903	0.999335
Rprd2	chr3:95818863-95818863(-)	-0.701399	0.0238027	0.999335
Sem1	chr6:6578663-6578663(-)	0.701398	0.0238029	0.999335
Trmo	chr4:46389437-46389437(-)	-0.70128	0.0238368	0.999335
Gm15246	chrX:169320622-169320622(+)	0.701254	0.0238444	0.999335
Tmem70	chr1:16665207-16665207(+)	-0.701203	0.0238589	0.999335
Klk8	chr7:43797577-43797577(+)	0.701012	0.0239138	0.999335
Heatr5b	chr17:78835381-78835381(-)	-0.701001	0.023917	0.999335
Map2k6	chr11:110399122-110399122(+)	0.700995	0.0239187	0.999335
Ugt8a	chr3:125938619-125938619(-)	-0.700977	0.0239241	0.999335
Fbxo9	chr9:78109065-78109065(-)	0.700831	0.0239661	0.999335
Rftn1	chr17:50190674-50190674(-)	0.700764	0.0239855	0.999335
A930012L18Rik	chr18:44661665-44661665(+)	0.700692	0.0240062	0.999335
Eif2d	chr1:131153181-131153181(+)	-0.700376	0.0240975	0.999335
Pcdhgb6	chr18:37742094-37742094(+)	-0.70034	0.0241078	0.999335
Ip6k2	chr9:108783796-108783796(+)	-0.700209	0.0241459	0.999335
Tcp1	chr17:12915701-12915701(+)	-0.700158	0.0241605	0.999335
Fam69b	chr2:26628457-26628457(+)	-0.7001	0.0241774	0.999335
Acvr1	chr2:58567157-58567157(-)	0.699872	0.0242435	0.999335
Kif3b	chr2:153291413-153291413(+)	0.699847	0.0242507	0.999335
Dnajb9	chr12:44210326-44210326(-)	-0.699841	0.0242526	0.999335
Efr3a	chr15:65787034-65787034(+)	-0.699838	0.0242533	0.999335
Zfp609	chr9:65827564-65827564(-)	-0.6998	0.0242646	0.999335
Gm11175	chr8:70700080-70700080(-)	-0.69976	0.0242761	0.999335
Mtfr1l	chr4:134535387-134535387(-)	0.699751	0.0242788	0.999335
Tmem132b	chr5:125531774-125531774(+)	-0.699749	0.0242794	0.999335
Actr3b	chr5:25759997-25759997(+)	-0.699714	0.0242894	0.999335
Prkce	chr17:86167785-86167785(+)	0.699699	0.0242939	0.999335
Cnbp	chr6:87851106-87851106(-)	0.699627	0.0243148	0.999335
Amd1	chr10:40302186-40302186(-)	0.699554	0.024336	0.999335
Snap29	chr16:17406003-17406003(+)	0.699488	0.0243552	0.999335
Pet100	chr8:3621548-3621548(+)	0.699457	0.0243644	0.999335
Tfpt	chr7:3629929-3629929(-)	0.699423	0.0243743	0.999335
Dnm1	chr2:32353338-32353338(-)	-0.699416	0.0243763	0.999335
Cmya5	chr13:93144724-93144724(-)	-0.699343	0.0243974	0.999335
Lmcd1	chr6:112273758-112273758(+)	0.699339	0.0243987	0.999335
Chgb	chr2:132781278-132781278(+)	-0.699332	0.0244008	0.999335
6530402F18Rik	chr2:29253006-29253006(-)	0.699292	0.0244124	0.999335
Rnf145	chr11:44518964-44518964(+)	0.699223	0.0244325	0.999335
2700097O09Rik	chr12:55080110-55080110(-)	0.699151	0.0244536	0.999335
Med10	chr13:69809882-69809882(+)	0.699131	0.0244594	0.999335
Otulin	chr15:27630693-27630693(-)	-0.699119	0.024463	0.999335
Irak1bp1	chr9:82829540-82829540(+)	0.699055	0.0244816	0.999335
Myd88	chr9:119341411-119341411(-)	0.699055	0.0244818	0.999335
Itfg1	chr8:85840921-85840921(-)	-0.699049	0.0244834	0.999335
Chd3os	chr11:69340461-69340461(+)	0.698991	0.0245002	0.999335
Gpatch2l	chr12:86241890-86241890(+)	0.698903	0.0245262	0.999335
Ddx6	chr9:44604892-44604892(+)	-0.698902	0.0245263	0.999335
Pcsk2os1	chr2:143547837-143547837(-)	0.6989	0.0245271	0.999335
Rps12	chr10:23787275-23787275(-)	0.698733	0.0245758	0.999335
Fam57a	chr11:76179671-76179671(+)	0.698709	0.0245828	0.999335
Rmnd5b	chr11:51635896-51635896(-)	-0.698642	0.0246027	0.999335
Lonrf1	chr8:36249516-36249516(-)	-0.698617	0.02461	0.999335
Nat10	chr2:103761270-103761270(-)	0.698614	0.0246108	0.999335
Pcbp3	chr10:76961887-76961887(-)	0.698598	0.0246156	0.999335
Sfrp2	chr3:83766321-83766321(+)	0.698544	0.0246314	0.999335
Kif23	chr9:61946774-61946774(-)	-0.698508	0.024642	0.999335
C330006A16Rik	chr2:26140521-26140521(-)	0.698504	0.0246432	0.999335
Limk1	chr5:134688598-134688598(-)	-0.698464	0.0246547	0.999335
Dlg2	chr7:90476672-90476672(+)	0.698446	0.0246601	0.999335
Sall3	chr18:80986578-80986578(-)	0.698333	0.0246934	0.999335
Nog	chr11:89302332-89302332(-)	0.698289	0.0247062	0.999335
Gm11772	chr11:120236122-120236122(-)	-0.698162	0.0247436	0.999335
Nip7	chr8:107056877-107056877(+)	0.698105	0.0247607	0.999335
0610040B10Rik	chr5:143329247-143329247(+)	0.698087	0.0247658	0.999335
Kcns1	chr2:164171113-164171113(-)	0.698	0.0247913	0.999335
Sf1	chr19:6363690-6363690(+)	0.697994	0.0247931	0.999335
Tlr2	chr3:83841767-83841767(-)	-0.697955	0.0248048	0.999335
Prmt9	chr8:77549397-77549397(+)	-0.697937	0.0248099	0.999335
Hivep3	chr4:119733784-119733784(+)	-0.697832	0.0248412	0.999335
Tdg	chr10:82629828-82629828(+)	-0.697807	0.0248486	0.999335
Galnt12	chr4:47091909-47091909(+)	-0.697781	0.0248562	0.999335
Il10ra	chr9:45269149-45269149(-)	-0.697689	0.0248833	0.999335
Dynlt1b	chr17:6430112-6430112(+)	0.697641	0.0248975	0.999335
Edn1	chr13:42301270-42301270(+)	-0.697632	0.0249001	0.999335
Lamp1	chr8:13159161-13159161(+)	0.69763	0.0249007	0.999335
Dapk1	chr13:60601947-60601947(+)	-0.697623	0.0249028	0.999335
Igfbp6	chr15:102144362-102144362(+)	-0.697591	0.0249123	0.999335
5330417C22Rik	chr3:108536536-108536536(-)	0.697551	0.024924	0.999335
Ubn1	chr16:5050068-5050068(+)	-0.697517	0.0249343	0.999335
Slc7a10	chr7:35186385-35186385(+)	0.697515	0.0249348	0.999335
Exosc8	chr3:54735393-54735393(-)	0.697447	0.0249549	0.999335
Rspo2	chr15:43170818-43170818(-)	-0.697441	0.0249568	0.999335
Lrrtm4	chr6:80018877-80018877(+)	-0.697396	0.0249702	0.999335
Rap1gap2	chr11:74610915-74610915(-)	0.697395	0.0249703	0.999335
Serp1	chr3:58525892-58525892(-)	-0.697367	0.0249788	0.999335
Zfp846	chr9:20581291-20581291(+)	0.697364	0.0249795	0.999335
Btf3	chr13:98317006-98317006(-)	0.697319	0.024993	0.999335
Nt5c3b	chr11:100441808-100441808(-)	0.697231	0.025019	0.999335
Nr2c2	chr6:92091390-92091390(+)	-0.697174	0.0250358	0.999335
Ate1	chr7:130520369-130520369(-)	0.697138	0.0250466	0.999335
Zfp532	chr18:65580230-65580230(+)	-0.697105	0.0250565	0.999335
Atp6v0e	chr17:26676396-26676396(+)	0.697084	0.0250627	0.999335
Mgat2	chr12:69184157-69184157(+)	0.697058	0.0250705	0.999335
Casp8	chr1:58795374-58795374(+)	-0.696955	0.025101	0.999335
Atp9a	chr2:168742409-168742409(-)	-0.69694	0.0251057	0.999335
Trpc3	chr3:36690167-36690167(-)	-0.696897	0.0251183	0.999335
Syt5	chr7:4547541-4547541(-)	-0.696768	0.0251568	0.999335
Tmbim4	chr10:120201590-120201590(+)	0.696761	0.0251587	0.999335
Slc35f3	chr8:126298558-126298558(+)	0.696635	0.0251965	0.999335
Ppt2	chr17:34628510-34628510(-)	0.696587	0.0252107	0.999335
Gtpbp1	chr15:79690895-79690895(+)	0.696585	0.0252114	0.999335
Hspa5	chr2:34771970-34771970(+)	0.696569	0.025216	0.999335
Nipsnap3b	chr4:53011880-53011880(+)	-0.696564	0.0252175	0.999335
Smad4	chr18:73703780-73703780(-)	-0.696552	0.0252211	0.999335
Hps1	chr19:42779978-42779978(-)	-0.696547	0.0252226	0.999335
Ids	chrX:70365084-70365084(-)	-0.696537	0.0252256	0.999335
Fbxw2	chr2:34826311-34826311(-)	-0.696507	0.0252347	0.999335
Adam33	chr2:131063814-131063814(-)	-0.696466	0.0252468	0.999335
Rpsa	chr9:120127689-120127689(+)	0.696383	0.0252715	0.999335
Tead3	chr17:28350805-28350805(-)	-0.696378	0.0252732	0.999335
Tfdp2	chr9:96196275-96196275(+)	-0.696364	0.0252774	0.999335
Pptc7	chr5:122284365-122284365(+)	-0.696339	0.0252847	0.999335
Lrrc41	chr4:116075269-116075269(+)	0.696197	0.0253274	0.999335
Zcchc2	chr1:105990406-105990406(+)	-0.696176	0.0253334	0.999335
Pgls	chr8:71592176-71592176(+)	-0.696158	0.0253389	0.999335
Ipo13	chr4:117914999-117914999(-)	-0.696137	0.0253451	0.999335
Gale	chr4:135963727-135963727(+)	-0.696092	0.0253588	0.999335
Sntb2	chr8:106935750-106935750(+)	-0.696017	0.0253811	0.999335
Hexim1	chr11:103116231-103116231(+)	-0.695896	0.0254175	0.999335
Ube2l6	chr2:84798828-84798828(+)	-0.69589	0.0254193	0.999335
Gm29595	chr19:45311011-45311011(-)	0.695841	0.025434	0.999335
Rabl2	chr15:89591923-89591923(-)	0.695835	0.0254357	0.999335
Rrp1	chr10:78413043-78413043(-)	0.69573	0.0254674	0.999335
F3	chr3:121723537-121723537(+)	-0.695606	0.0255047	0.999335
Wtip	chr7:34133268-34133268(-)	0.695579	0.0255126	0.999335
Ggt5	chr10:75589340-75589340(+)	-0.695559	0.0255187	0.999335
Vdac3	chr8:22593813-22593813(-)	0.695459	0.0255489	0.999335
Fzd8	chr18:9212856-9212856(+)	0.695426	0.0255588	0.999335
Acvr2b	chr9:119402118-119402118(+)	0.695226	0.0256191	0.999335
Usp25	chr16:77014069-77014069(+)	-0.695193	0.0256289	0.999335
C1d	chr11:17257579-17257579(+)	-0.695137	0.025646	0.999335
Ppp1r21	chr17:88530118-88530118(+)	-0.695094	0.0256588	0.999335
Gm16702	chr17:8389468-8389468(-)	0.695077	0.0256642	0.999335
Zfp521	chr18:13972733-13972733(-)	0.695024	0.0256801	0.999335
Mrps6	chr16:92058270-92058270(+)	-0.694994	0.0256891	0.999335
Spen	chr4:141538597-141538597(-)	-0.694989	0.0256905	0.999335
Acaca	chr11:84129672-84129672(+)	0.694986	0.0256914	0.999335
D130043K22Rik	chr13:24845135-24845135(+)	0.694967	0.0256972	0.999335
Otulin	chr15:27630693-27630693(-)	-0.694934	0.0257071	0.999335
Dnajb3	chr1:88205782-88205782(-)	-0.69492	0.0257115	0.999335
Snrk	chr9:122117266-122117266(+)	-0.694905	0.025716	0.999335
Ei24	chr9:36797393-36797393(-)	0.694902	0.025717	0.999335
Gm12258	chr11:58847158-58847158(+)	-0.694887	0.0257215	0.999335
Foxd2	chr4:114908873-114908873(-)	0.694871	0.0257264	0.999335
Cdc42se2	chr11:54787675-54787675(-)	0.694799	0.0257481	0.999335
Rbm4b	chr19:4756543-4756543(+)	0.694726	0.0257703	0.999335
Slain2	chr5:72914304-72914304(+)	0.694635	0.0257977	0.999335
Ddx41	chr13:55536658-55536658(-)	0.694618	0.0258029	0.999335
Tor3a	chr1:156674356-156674356(-)	-0.694592	0.0258107	0.999335
Blm	chr7:80535119-80535119(-)	-0.694549	0.0258237	0.999335
Crbn	chr6:106800077-106800077(-)	-0.694548	0.025824	0.999335
Sfswap	chr5:129501221-129501221(+)	-0.694545	0.025825	0.999335
Parp14	chr16:35871544-35871544(-)	-0.694473	0.025847	0.999335
Ppp1r14a	chr7:29289308-29289308(+)	-0.69445	0.0258538	0.999335
Hjurp	chr1:88277633-88277633(-)	0.694373	0.0258772	0.999335
Commd8	chr5:72168189-72168189(-)	-0.694282	0.025905	0.999335
Pou3f2	chr4:22488366-22488366(-)	0.69427	0.0259085	0.999335
Ipo9	chr1:135430499-135430499(-)	0.694246	0.0259159	0.999335
Rpl5	chr5:107900502-107900502(+)	0.69419	0.0259328	0.999335
Zfp521	chr18:13972733-13972733(-)	0.694164	0.0259407	0.999335
Hipk2	chr6:38876165-38876165(-)	-0.694139	0.0259483	0.999335
Gadd45b	chr10:80930073-80930073(+)	0.694098	0.0259609	0.999335
Spon1	chr7:113765998-113765998(+)	0.694075	0.0259679	0.999335
Zzef1	chr11:72796226-72796226(+)	-0.693967	0.0260009	0.999335
Chd3	chr11:69369406-69369406(-)	-0.693918	0.0260159	0.999335
Tanc2	chr11:105589986-105589986(+)	0.693885	0.0260259	0.999335
Trpc6	chr9:8544142-8544142(+)	-0.693811	0.0260485	0.999335
Zcchc8	chr5:123721100-123721100(-)	0.693799	0.026052	0.999335
Plcg1	chr2:160731300-160731300(+)	-0.693785	0.0260563	0.999335
Gm26534	chr11:60879118-60879118(+)	-0.693743	0.0260692	0.999335
4930452B06Rik	chr14:8666240-8666240(-)	-0.693728	0.0260737	0.999335
Frg2f1	chr4:119539529-119539529(-)	0.693721	0.0260758	0.999335
Hbegf	chr18:36515805-36515805(-)	0.693693	0.0260845	0.999335
Itfg2	chr6:128424931-128424931(-)	0.693499	0.0261436	0.999335
March3	chr18:56925548-56925548(-)	-0.693332	0.0261949	0.999335
Sprn	chr7:140154877-140154877(-)	-0.693247	0.0262209	0.999335
Ppp6r3	chr19:3575749-3575749(-)	-0.693215	0.0262308	0.999335
Eps15l1	chr8:72421460-72421460(-)	0.693191	0.026238	0.999335
Ccnjl	chr11:43528784-43528784(+)	0.693176	0.0262428	0.999335
Rnf122	chr8:31111820-31111820(+)	-0.693149	0.026251	0.999335
Clip2	chr5:134552434-134552434(-)	-0.69311	0.0262628	0.999335
Cdca4	chr12:112829389-112829389(-)	-0.693105	0.0262643	0.999335
Spen	chr4:141538597-141538597(-)	-0.693103	0.026265	0.999335
Ostm1	chr10:42583822-42583822(+)	0.693062	0.0262775	0.999335
Zfp503	chr14:21989601-21989601(-)	-0.692949	0.0263124	0.999335
Flt3	chr5:147400489-147400489(-)	-0.692941	0.0263149	0.999335
Abcc1	chr16:14361558-14361558(+)	-0.69291	0.0263242	0.999335
Aldh16a1	chr7:45154584-45154584(-)	-0.692899	0.0263276	0.999335
Pgbd1	chr13:21441058-21441058(-)	-0.692861	0.0263393	0.999335
Tmem266	chr9:55326913-55326913(+)	-0.692832	0.0263484	0.999335
Rarb	chr14:16575472-16575472(-)	-0.692633	0.0264094	0.999335
Odc1	chr12:17544873-17544873(+)	0.69263	0.0264106	0.999335
BC035947	chr1:78512158-78512158(-)	0.692623	0.0264128	0.999335
Odc1	chr12:17544873-17544873(+)	-0.692617	0.0264144	0.999335
Pld5	chr1:176275312-176275312(-)	-0.692614	0.0264154	0.999335
Nrg1	chr8:32884029-32884029(-)	0.692571	0.0264286	0.999335
Atf1	chr15:100227819-100227819(+)	0.692569	0.0264293	0.999335
4833412C05Rik	chr7:67804139-67804139(-)	0.692454	0.0264648	0.999335
Eif3c	chr7:126566411-126566411(-)	-0.692424	0.0264741	0.999335
Tnip2	chr5:34513991-34513991(-)	-0.692411	0.0264781	0.999335
Eif4ebp2	chr10:61452661-61452661(-)	-0.692358	0.0264943	0.999335
Nid2	chr14:19751257-19751257(+)	-0.692337	0.0265008	0.999335
Gm11175	chr8:70700080-70700080(-)	0.692334	0.0265019	0.999335
Grasp	chr15:101224207-101224207(+)	0.692307	0.0265101	0.999335
Ythdf3	chr3:16183212-16183212(+)	-0.69224	0.0265309	0.999335
Tln1	chr4:43562691-43562691(-)	0.692215	0.0265385	0.999335
Mblac2	chr13:81711417-81711417(+)	0.692209	0.0265404	0.999335
Cers5	chr15:99772885-99772885(-)	0.692141	0.0265613	0.999335
Synrg	chr11:83964428-83964428(+)	0.692122	0.0265674	0.999335
Vps39	chr2:120353137-120353137(-)	0.692111	0.0265707	0.999335
Zcchc2	chr1:105990406-105990406(+)	-0.69198	0.0266113	0.999335
Hspa12a	chr19:58860984-58860984(-)	0.691973	0.0266134	0.999335
Ccna2	chr3:36572150-36572150(-)	0.69186	0.0266483	0.999335
Lace1	chr10:42478565-42478565(-)	0.691813	0.0266629	0.999335
Zfp58	chr13:67500555-67500555(-)	-0.691778	0.0266739	0.999335
Tmed1	chr9:21510252-21510252(-)	-0.691758	0.02668	0.999335
Ajuba	chr14:54577661-54577661(-)	-0.691713	0.0266941	0.999335
Fgf2	chr3:37348346-37348346(+)	0.691624	0.0267217	0.999335
Ccdc114	chr7:45924072-45924072(+)	-0.691523	0.0267528	0.999335
Nars	chr18:64516557-64516557(-)	0.691509	0.0267573	0.999335
Fgd3	chr13:49320311-49320311(-)	0.691445	0.0267772	0.999335
Ovca2	chr11:75178835-75178835(-)	-0.691244	0.0268399	0.999335
Cpeb4	chr11:31872211-31872211(+)	-0.691208	0.0268511	0.999335
Fam118a	chr15:85037062-85037062(+)	-0.691173	0.0268619	0.999335
Capzb	chr4:139192899-139192899(+)	-0.691159	0.0268664	0.999335
Tmem134	chr19:4125934-4125934(+)	0.691077	0.0268919	0.999335
Cep76	chr18:67641336-67641336(-)	-0.691049	0.0269005	0.999335
F3	chr3:121723537-121723537(+)	-0.691002	0.0269152	0.999335
Fam184a	chr10:53751123-53751123(-)	0.690994	0.0269177	0.999335
Trib2	chr12:15816877-15816877(-)	-0.690985	0.0269206	0.999335
Syt17	chr7:118448222-118448222(-)	0.690951	0.0269313	0.999335
Armcx4	chrX:134686519-134686519(+)	0.69094	0.0269345	0.999335
Thsd7b	chr1:129273302-129273302(+)	0.690916	0.0269422	0.999335
Ank3	chr10:69398773-69398773(+)	-0.690853	0.0269619	0.999335
Gm21992	chr19:4811612-4811612(-)	-0.690835	0.0269675	0.999335
Rcl1	chr19:29101375-29101375(+)	-0.690775	0.0269862	0.999335
RP23-468H22.7	chr8:69585162-69585162(-)	0.69068	0.0270159	0.999335
Bean1	chr8:104170442-104170442(+)	0.69067	0.0270191	0.999335
Ak6	chr13:100650979-100650979(+)	0.690597	0.027042	0.999335
2810459M11Rik	chr1:86045863-86045863(+)	0.690596	0.0270422	0.999335
Ptk7	chr17:46629504-46629504(-)	-0.690565	0.0270519	0.999335
C230038L03Rik	chr7:96951886-96951886(-)	-0.690486	0.0270766	0.999335
Lsg1	chr16:30587592-30587592(-)	0.690252	0.0271501	0.999335
CAAA01180111.2	chr9:124282139-124282139(-)	0.690233	0.027156	0.999335
Kcnk9	chr15:72546279-72546279(-)	-0.690223	0.027159	0.999335
Snrnp70	chr7:45395742-45395742(-)	-0.690066	0.0272083	0.999335
Slc4a7	chr14:14703025-14703025(+)	-0.690038	0.0272172	0.999335
Crim1	chr17:78200248-78200248(+)	0.690021	0.0272226	0.999335
Hnrnpa1	chr15:103240432-103240432(+)	0.689937	0.0272489	0.999335
Polr3g	chr13:81711013-81711013(-)	0.689913	0.0272566	0.999335
Ugt8a	chr3:125938619-125938619(-)	-0.689796	0.0272933	0.999335
Mex3d	chr10:80387659-80387659(-)	0.68978	0.0272985	0.999335
Rrnad1	chr3:87930717-87930717(-)	0.689733	0.0273133	0.999335
Tspan15	chr10:62231251-62231251(-)	-0.689658	0.0273368	0.999335
Pptc7	chr5:122284365-122284365(+)	-0.689652	0.0273388	0.999335
Necab2	chr8:119446719-119446719(+)	0.689626	0.027347	0.999335
Adamts18	chr8:113848738-113848738(-)	-0.689537	0.0273751	0.999335
Rnf43	chr11:87662722-87662722(+)	-0.689482	0.0273925	0.999335
Syap1	chrX:162888447-162888447(-)	0.689479	0.0273933	0.999335
Pacrg	chr17:10840311-10840311(-)	-0.689357	0.0274319	0.999335
Pcdhga6	chr18:37707039-37707039(+)	0.689238	0.0274696	0.999335
Hspa4	chr11:53300457-53300457(-)	-0.689212	0.0274779	0.999335
Uqcrfs1	chr13:30545362-30545362(-)	-0.689122	0.0275062	0.999335
Myl6	chr10:128494145-128494145(-)	-0.689109	0.0275104	0.999335
Tbx2	chr11:85832551-85832551(+)	-0.689105	0.0275117	0.999335
Cep152	chr2:125625113-125625113(-)	0.689102	0.0275128	0.999335
Lgr5	chr10:115587780-115587780(-)	0.689045	0.0275306	0.999335
Tsr2	chrX:151096543-151096543(-)	-0.689039	0.0275326	0.999335
Polr2j	chr5:136116631-136116631(+)	-0.689013	0.0275409	0.999335
Crocc	chr4:141060550-141060550(-)	0.688983	0.0275502	0.999335
Cog2	chr8:124520767-124520767(+)	0.688942	0.0275634	0.999335
Pcnp	chr16:56029739-56029739(-)	-0.68894	0.0275642	0.999335
Psmb3	chr11:97703399-97703399(+)	0.688927	0.0275681	0.999335
Tspan5	chr3:138742195-138742195(+)	-0.688927	0.0275681	0.999335
Oxr1	chr15:41447482-41447482(+)	-0.68892	0.0275704	0.999335
Tap1	chr17:34187553-34187553(+)	-0.688912	0.0275729	0.999335
Dhrs4	chr14:55478758-55478758(+)	-0.688905	0.027575	0.999335
Agrn	chr4:156197488-156197488(-)	-0.688857	0.0275902	0.999335
Afap1	chr5:35893319-35893319(+)	-0.688848	0.0275933	0.999335
Morc4	chrX:139871677-139871677(-)	-0.688839	0.0275959	0.999335
2610301B20Rik	chr4:10874498-10874498(+)	-0.688771	0.0276176	0.999335
Gm2449	chr9:119894863-119894863(-)	0.688749	0.0276246	0.999335
Jade2	chr11:51857653-51857653(-)	-0.688704	0.0276389	0.999335
Parp6	chr9:59617284-59617284(+)	-0.688599	0.0276722	0.999335
Spen	chr4:141538597-141538597(-)	-0.68858	0.0276784	0.999335
E4f1	chr17:24455311-24455311(-)	-0.688559	0.0276849	0.999335
Mapt	chr11:104231390-104231390(+)	0.688552	0.0276873	0.999335
A330102I10Rik	chr13:29014399-29014399(+)	0.688532	0.0276936	0.999335
Safb2	chr17:56584585-56584585(-)	-0.688519	0.0276979	0.999335
Ercc6	chr14:32513521-32513521(+)	0.688443	0.027722	0.999335
Rgl3	chr9:21989446-21989446(-)	-0.688413	0.0277316	0.999335
Colec12	chr18:9707648-9707648(+)	0.688341	0.0277545	0.999335
Plekha6	chr1:133164210-133164210(+)	-0.688292	0.0277699	0.999335
Sec16a	chr2:26445216-26445216(-)	-0.688254	0.0277821	0.999335
Polr1a	chr6:71909053-71909053(+)	0.688178	0.0278064	0.999335
Itm2c	chr1:85894281-85894281(+)	0.688102	0.0278306	0.999335
Map3k3	chr11:106084613-106084613(+)	-0.68794	0.0278825	0.999335
Nipal4	chr11:46166508-46166508(-)	-0.687827	0.0279186	0.999335
Nfrkb	chr9:31386192-31386192(+)	-0.687791	0.02793	0.999335
Svip	chr7:52006018-52006018(-)	-0.68779	0.0279306	0.999335
Uaca	chr9:60794542-60794542(+)	-0.687658	0.0279728	0.999335
Myo18a	chr11:77763246-77763246(+)	-0.687604	0.0279899	0.999335
Asb7	chr7:66689596-66689596(-)	-0.687447	0.0280403	0.999335
Zbtb21	chr16:97962621-97962621(-)	0.687435	0.0280442	0.999335
Sdccag8	chr1:176814660-176814660(+)	0.687418	0.0280497	0.999335
Bckdhb	chr9:83925145-83925145(+)	0.687385	0.0280604	0.999335
Med6	chr12:81595008-81595008(-)	0.687352	0.0280709	0.999335
Kndc1	chr7:139894696-139894696(+)	0.687333	0.0280769	0.999335
Mtmr14	chr6:113237843-113237843(+)	0.687284	0.0280927	0.999335
Pinx1	chr14:63860312-63860312(+)	0.687271	0.0280969	0.999335
Usp34	chr11:23306895-23306895(+)	-0.687104	0.0281505	0.999335
Gm9917	chr9:107568415-107568415(-)	-0.687046	0.0281694	0.999335
Dynll2	chr11:87987533-87987533(-)	-0.687044	0.02817	0.999335
Srebf2	chr15:82147266-82147266(+)	-0.687032	0.0281738	0.999335
Mrs2	chr13:25020379-25020379(-)	-0.687028	0.028175	0.999335
Metap1	chr3:138489515-138489515(-)	-0.687004	0.0281828	0.999335
Sik2	chr9:51009073-51009073(-)	-0.687002	0.0281834	0.999335
Pgm1	chr5:64092950-64092950(+)	0.686909	0.0282133	0.999335
Lix1l	chr3:96601149-96601149(+)	-0.686897	0.0282172	0.999335
Rtkn2	chr10:67979570-67979570(+)	-0.686758	0.028262	0.999335
Tmem64	chr4:15265831-15265831(+)	0.686758	0.0282622	0.999335
Gan	chr8:117158135-117158135(+)	0.686719	0.0282747	0.999335
Hspa5	chr2:34771970-34771970(+)	-0.686682	0.0282866	0.999335
Ahnak2	chr12:112802657-112802657(-)	-0.686666	0.0282916	0.999335
Nol3	chr8:105276140-105276140(+)	0.686664	0.0282924	0.999335
Gm14964	chr19:6532011-6532011(-)	-0.686662	0.028293	0.999335
Xpnpep3	chr15:81400138-81400138(+)	0.686612	0.0283093	0.999335
Zcchc8	chr5:123721100-123721100(-)	0.686537	0.0283336	0.999335
Atp7b	chr8:22060305-22060305(-)	-0.686534	0.0283345	0.999335
Kansl1l	chr1:66817562-66817562(-)	0.68653	0.0283358	0.999335
Stim2	chr5:53998499-53998499(+)	-0.68648	0.0283518	0.999335
St6gal2	chr17:55445382-55445382(+)	-0.686453	0.0283607	0.999335
Cd55	chr1:130462744-130462744(-)	0.686439	0.0283652	0.999335
Abhd8	chr8:71463655-71463655(-)	-0.686438	0.0283655	0.999335
Gm15800	chr5:121220219-121220219(+)	-0.686356	0.0283919	0.999335
Gtf3a	chr5:146948657-146948657(+)	-0.686354	0.0283928	0.999335
Fam193b	chr13:55571120-55571120(-)	0.686319	0.0284039	0.999335
Bcl9	chr3:97297917-97297917(-)	0.686269	0.0284201	0.999335
Hecw2	chr1:54195168-54195168(-)	-0.686203	0.0284416	0.999335
Herc1	chr9:66350450-66350450(+)	-0.686181	0.0284487	0.999335
Acadl	chr1:66863277-66863277(-)	-0.686058	0.0284887	0.999335
Trim35	chr14:66297031-66297031(+)	-0.686024	0.0284996	0.999335
Grhpr	chr4:44981395-44981395(+)	0.68597	0.0285173	0.999335
Mbp	chr18:82475146-82475146(+)	0.685919	0.0285338	0.999335
Gins4	chr8:23237659-23237659(-)	-0.685907	0.0285375	0.999335
Tmem158	chr9:123260764-123260764(-)	0.685903	0.0285388	0.999335
Klhl4	chrX:114474333-114474333(+)	-0.685893	0.0285422	0.999335
Heyl	chr4:123233556-123233556(+)	-0.685746	0.0285898	0.999335
Fam46c	chr3:100489324-100489324(-)	-0.685597	0.0286385	0.999335
Utp20	chr10:88826804-88826804(-)	0.685585	0.0286422	0.999335
Htr1b	chr9:81633828-81633828(-)	0.685536	0.0286584	0.999335
Ifi44	chr3:151749960-151749960(-)	-0.685442	0.0286889	0.999335
Tyms	chr5:30073617-30073617(-)	-0.685439	0.0286899	0.999335
Pald1	chr10:61383530-61383530(-)	-0.685425	0.0286943	0.999335
Gbf1	chr19:46152509-46152509(+)	-0.685409	0.0286998	0.999335
Acin1	chr14:54686931-54686931(-)	0.685404	0.0287012	0.999335
Pank2	chr2:131262495-131262495(+)	-0.685399	0.0287028	0.999335
Eif2b3	chr4:117019402-117019402(+)	-0.685258	0.028749	0.999335
Slc30a9	chr5:67306955-67306955(+)	-0.685228	0.0287587	0.999335
Gm16052	chr17:13759985-13759985(-)	0.685227	0.0287592	0.999335
Samhd1	chr2:157135265-157135265(-)	-0.685164	0.0287796	0.999335
Mycn	chr12:12941914-12941914(-)	0.685141	0.028787	0.999335
Galc	chr12:98259459-98259459(-)	-0.685141	0.0287872	0.999335
Evi5l	chr8:4166567-4166567(+)	0.685103	0.0287994	0.999335
Pcsk2os1	chr2:143547837-143547837(-)	0.685083	0.0288061	0.999335
Map7d2	chrX:159414572-159414572(+)	-0.685077	0.028808	0.999335
[truncated: 1,530 more rows]
