# Supplementary material for: Data of correlation analysis between the density of H3K4me3 in promoters of genes and gene expression: Data from RNA-seq and ChIP-seq analyses of the murine prefrontal cortex
Source: Data Brief. 2020 Oct 2;33:106365. doi: 10.1016/j.dib.2020.106365 (PMC7575808; doi:10.1016/j.dib.2020.106365)
Supplement: Supplementary file 2 [file mmc2.xlsx]

## Sheet: ST2
Sapplement Table 2: Correlation between parameters of the density of H3K4me3 at promoter cell-specific genes with its expression
			Sample ID
			MS+SDS__46		MS+SDS__44		MS+SDS__43		MS+SDS__41		SDS_17		SDS_15		SDS_11		NS_208		NS_208		NS_208
Cell type	Number of H3K4me3 peaks	Number of genes	r	p-val	r	p-val	r	p-val	r	p-val	r	p-val	r	p-val	r	p-val	r	p-val	r	p-val	r	p-val	Average r
endothelial cells	552	533	0.381353	1.50082e-20	0.34252	1.22191e-16	0.406509	2.22182e-23	0.396993	2.79096e-22	0.395153	4.51037e-22	0.368946	3.05012e-19	0.398259	2.00249e-22	0.337402	3.65833e-16	0.40735	1.76966e-23	0.386225	4.43791e-21	0.382071
oligodendrocytes	693	673	0.287289	1.2351e-14	0.252322	1.58713e-11	0.311209	4.99143e-17	0.319165	7.11166e-18	0.29564	1.91154e-15	0.271111	3.85658e-13	0.290436	6.15851e-15	0.228698	1.1258e-09	0.318703	7.97674e-18	0.279	7.40763e-14	0.285357
neurons	763	736	0.360977	6.74835e-25	0.322358	6.55983e-20	0.40072	8.51395e-31	0.366704	1.06835e-25	0.362445	4.22196e-25	0.340362	3.79088e-22	0.362665	3.93438e-25	0.277096	6.45757e-15	0.398646	1.81296e-30	0.352362	1.0068e-23	0.354434
astrocytes	590	573	0.267264	4.15445e-11	0.209037	3.00017e-07	0.307923	2.00643e-14	0.308814	1.67383e-14	0.271528	1.97531e-11	0.241992	2.6133e-09	0.296011	2.13671e-13	0.205353	4.87581e-07	0.317129	2.99073e-15	0.277993	6.24026e-12	0.270304
microglia	472	458	0.441723	5.80312e-24	0.374384	3.75471e-17	0.465737	8.70634e-27	0.455861	1.34401e-25	0.446572	1.62699e-24	0.439678	9.86121e-24	0.436035	2.51384e-23	0.379019	1.42578e-17	0.468593	3.88095e-27	0.434805	3.43905e-23	0.434241
